# Supplementary material for: Stabilizing dual-phased perovskite towards high performance photovoltaics with enhanced batch stability and consistency
Source: Nat Commun. 2025 Sep 30;16:8681. doi: 10.1038/s41467-025-63776-6 (PMC12484941; doi:10.1038/s41467-025-63776-6)
Supplement: Supplementary file 4 — Source data [file 41467_2025_63776_MOESM4_ESM.xlsx]

## Sheet: Figure 1a
Chemical shift	fresh	aged
1.5002	-1.02587	-0.88489
1.50051	-1.03578	-0.86996
1.50082	-1.05369	-0.86243
1.50112	-1.07155	-0.85486
1.50143	-1.08946	-0.83923
1.50173	-1.10732	-0.82356
1.50204	-1.11014	-0.80842
1.50234	-1.11296	-0.8064
1.50265	-1.11578	-0.8194
1.50295	-1.1186	-0.83236
1.50326	-1.10484	-0.83824
1.50357	-1.09107	-0.84413
1.50387	-1.07731	-0.83713
1.50418	-1.06355	-0.8301
1.50448	-1.0357	-0.81517
1.50479	-1.00784	-0.80023
1.50509	-1.01182	-0.78978
1.5054	-1.0158	-0.77929
1.5057	-1.00983	-0.7767
1.50601	-1.00386	-0.77411
1.50632	-0.99789	-0.77337
1.50662	-0.99193	-0.77259
1.50693	-0.99935	-0.7876
1.50723	-1.00677	-0.80262
1.50754	-1.01418	-0.81813
1.50784	-1.0216	-0.83364
1.50815	-1.00117	-0.83335
1.50845	-0.98074	-0.83306
1.50876	-0.99213	-0.82018
1.50907	-1.00349	-0.80731
1.50937	-1.02699	-0.79081
1.50968	-1.05049	-0.78221
1.50998	-1.04216	-0.78645
1.51029	-1.03383	-0.80385
1.51059	-1.01953	-0.82932
1.5109	-1.00523	-0.85478
1.51121	-1.02277	-0.87543
1.51151	-1.04026	-0.88292
1.51182	-1.06007	-0.88201
1.51212	-1.07984	-0.88107
1.51243	-1.09965	-0.88263
1.51273	-1.11943	-0.88415
1.51304	-1.11205	-0.88571
1.51334	-1.10463	-0.88724
1.51365	-1.09721	-0.88033
1.51396	-1.08979	-0.87337
1.51426	-1.08092	-0.86646
1.51457	-1.07201	-0.85951
1.51487	-1.06314	-0.8526
1.51518	-1.05423	-0.84565
1.51548	-1.05331	-0.83874
1.51579	-1.05236	-0.83178
1.51609	-1.05141	-0.8366
1.5164	-1.05045	-0.84137
1.51671	-1.025	-0.84614
1.51701	-0.99955	-0.85091
1.51732	-0.9741	-0.84384
1.51762	-0.94861	-0.83676
1.51793	-0.94505	-0.82969
1.51823	-0.94148	-0.82261
1.51854	-0.96975	-0.83487
1.51884	-0.99798	-0.84713
1.51915	-1.00834	-0.85939
1.51946	-1.0187	-0.87165
1.51976	-1.02907	-0.88341
1.52007	-1.03939	-0.89518
1.52037	-1.05174	-0.89904
1.52068	-1.06409	-0.90291
1.52098	-1.07644	-0.89806
1.52129	-1.08875	-0.89316
1.52159	-1.07147	-0.87329
1.5219	-1.05418	-0.85342
1.52221	-1.0369	-0.84458
1.52251	-1.01957	-0.8489
1.52282	-1.00295	-0.85371
1.52312	-0.98633	-0.85852
1.52343	-1.00154	-0.86202
1.52373	-1.01671	-0.86552
1.52404	-1.02894	-0.86901
1.52434	-1.04117	-0.87251
1.52465	-1.0534	-0.86367
1.52496	-1.06558	-0.85482
1.52526	-1.07184	-0.84598
1.52557	-1.0781	-0.83713
1.52587	-1.08436	-0.83396
1.52618	-1.09058	-0.83076
1.52648	-1.07673	-0.81175
1.52679	-1.06285	-0.79275
1.52709	-1.04896	-0.77773
1.5274	-1.03508	-0.76267
1.52771	-1.04511	-0.76341
1.52801	-1.0551	-0.76416
1.52832	-1.06509	-0.77975
1.52862	-1.07507	-0.7953
1.52893	-1.05675	-0.81085
1.52923	-1.03839	-0.82639
1.52954	-1.02003	-0.82483
1.52984	-1.00167	-0.82327
1.53015	-0.9913	-0.8375
1.53046	-0.9809	-0.85174
1.53076	-0.9705	-0.87444
1.53107	-0.96009	-0.89715
1.53137	-0.96979	-0.91986
1.53168	-0.97945	-0.94252
1.53198	-0.98911	-0.93858
1.53229	-0.99877	-0.93463
1.5326	-1.02173	-0.93068
1.5329	-1.04465	-0.92669
1.53321	-1.06757	-0.92545
1.53351	-1.09049	-0.92422
1.53382	-1.08378	-0.92298
1.53412	-1.07702	-0.92171
1.53443	-1.07027	-0.91389
1.53473	-1.06351	-0.90604
1.53504	-1.06475	-0.89822
1.53535	-1.06596	-0.89036
1.53565	-1.06716	-0.88621
1.53596	-1.06836	-0.88205
1.53626	-1.10318	-0.87346
1.53657	-1.13799	-0.87272
1.53687	-1.17281	-0.87251
1.53718	-1.20763	-0.8723
1.53748	-1.19205	-0.86469
1.53779	-1.17646	-0.85704
1.5381	-1.16088	-0.85116
1.5384	-1.14525	-0.84528
1.53871	-1.12137	-0.84285
1.53901	-1.0975	-0.84828
1.53932	-1.07362	-0.85967
1.53962	-1.04975	-0.87107
1.53993	-1.02654	-0.87506
1.54023	-1.00333	-0.87901
1.54054	-1.01195	-0.8923
1.54085	-1.02053	-0.90554
1.54115	-1.03358	-0.90743
1.54146	-1.04664	-0.90143
1.54176	-1.0597	-0.89333
1.54207	-1.07275	-0.88518
1.54237	-1.08581	-0.87654
1.54268	-1.09887	-0.8679
1.54298	-1.11027	-0.85552
1.54329	-1.12166	-0.8431
1.5436	-1.12825	-0.8236
1.5439	-1.10832	-0.8041
1.54421	-1.07147	-0.78711
1.54451	-1.03462	-0.78324
1.54482	-1.01601	-0.7983
1.54512	-0.9974	-0.81336
1.54543	-0.97879	-0.82282
1.54573	-0.96018	-0.83224
1.54604	-0.93614	-0.84877
1.54635	-0.91205	-0.86527
1.54665	-0.91985	-0.87506
1.54696	-0.9276	-0.87165
1.54726	-0.94666	-0.85988
1.54757	-0.96569	-0.84807
1.54787	-0.98471	-0.84421
1.54818	-1.00374	-0.8403
1.54848	-0.99421	-0.82853
1.54879	-0.98463	-0.81673
1.5491	-0.9751	-0.80743
1.5494	-0.96552	-0.79809
1.54971	-0.96395	-0.79225
1.55001	-0.96233	-0.79427
1.55032	-0.99089	-0.80044
1.55062	-1.01945	-0.80661
1.55093	-1.049	-0.80241
1.55123	-1.05199	-0.79032
1.55154	-1.01684	-0.78267
1.55185	-0.98169	-0.78291
1.55215	-0.97875	-0.79353
1.55246	-0.97576	-0.80414
1.55276	-0.97278	-0.80982
1.55307	-0.96979	-0.8076
1.55337	-0.94496	-0.80982
1.55368	-0.92009	-0.81204
1.55398	-0.91114	-0.8187
1.55429	-0.92872	-0.82537
1.5546	-0.96391	-0.83203
1.5549	-0.98314	-0.83869
1.55521	-0.97485	-0.84273
1.55551	-0.94003	-0.84672
1.55582	-0.91446	-0.85466
1.55612	-0.88888	-0.8547
1.55643	-0.86165	-0.84046
1.55674	-0.83442	-0.81829
1.55704	-0.84035	-0.80352
1.55735	-0.84627	-0.79665
1.55765	-0.8522	-0.79575
1.55796	-0.85813	-0.7948
1.55826	-0.87715	-0.7978
1.55857	-0.89618	-0.80871
1.55887	-0.94538	-0.82672
1.55918	-0.99458	-0.8447
1.55949	-1.02952	-0.85182
1.55979	-1.03794	-0.85104
1.5601	-1.03043	-0.84717
1.5604	-1.02293	-0.8433
1.56071	-1.04415	-0.8424
1.56101	-1.08125	-0.84935
1.56132	-1.11673	-0.85519
1.56162	-1.13625	-0.86103
1.56193	-1.13227	-0.87132
1.56224	-1.10173	-0.87366
1.56254	-1.05331	-0.85926
1.56285	-1.00486	-0.83697
1.56315	-0.97236	-0.81911
1.56346	-0.93982	-0.80122
1.56376	-0.93916	-0.79077
1.56407	-0.93846	-0.78822
1.56437	-0.94708	-0.78123
1.56468	-0.95566	-0.77419
1.56499	-0.96428	-0.7623
1.56529	-0.97286	-0.75037
1.5656	-0.98505	-0.74634
1.5659	-0.99719	-0.74231
1.56621	-1.00938	-0.74338
1.56651	-1.02152	-0.74445
1.56682	-1.03371	-0.74898
1.56712	-1.04585	-0.7614
1.56743	-1.058	-0.77966
1.56774	-1.07014	-0.79793
1.56804	-1.11516	-0.80533
1.56835	-1.16013	-0.80484
1.56865	-1.20514	-0.80895
1.56896	-1.25012	-0.81307
1.56926	-1.26064	-0.81669
1.56957	-1.27113	-0.82031
1.56987	-1.28162	-0.81985
1.57018	-1.2921	-0.81936
1.57049	-1.26612	-0.81837
1.57079	-1.24013	-0.81739
1.5711	-1.21414	-0.81985
1.5714	-1.18815	-0.81442
1.57171	-1.18073	-0.81344
1.57201	-1.17331	-0.81245
1.57232	-1.16589	-0.81401
1.57262	-1.15843	-0.81558
1.57293	-1.13426	-0.80628
1.57324	-1.1101	-0.78908
1.57354	-1.08593	-0.76531
1.57385	-1.06177	-0.74943
1.57415	-1.0197	-0.74441
1.57446	-0.97763	-0.73939
1.57476	-0.96739	-0.74655
1.57507	-0.95711	-0.75367
1.57537	-0.96262	-0.76082
1.57568	-0.96809	-0.76794
1.57599	-0.97356	-0.78003
1.57629	-0.97904	-0.79209
1.5766	-0.98654	-0.80414
1.5769	-0.994	-0.81619
1.57721	-1.00146	-0.81504
1.57751	-1.00892	-0.81385
1.57782	-1.00067	-0.8127
1.57812	-0.99238	-0.8115
1.57843	-0.97514	-0.81035
1.57874	-0.97381	-0.80916
1.57904	-0.99043	-0.80797
1.57935	-1.00701	-0.80677
1.57965	-1.0027	-0.80435
1.57996	-0.98248	-0.80188
1.58026	-0.954	-0.79945
1.58057	-0.9414	-0.79698
1.58088	-0.95068	-0.79423
1.58118	-0.95997	-0.79143
1.58149	-0.96366	-0.77284
1.58179	-0.96731	-0.75424
1.5821	-0.97095	-0.73676
1.5824	-0.9746	-0.71923
1.58271	-0.96685	-0.70175
1.58301	-0.95906	-0.68423
1.58332	-0.95226	-0.6855
1.58363	-0.94546	-0.68674
1.58393	-0.95031	-0.70294
1.58424	-0.97104	-0.71915
1.58454	-0.98281	-0.73441
1.58485	-0.99458	-0.73651
1.58515	-1.00113	-0.72413
1.58546	-1.00768	-0.70381
1.58576	-1.04506	-0.69208
1.58607	-1.08241	-0.68036
1.58638	-1.12079	-0.66814
1.58668	-1.14322	-0.65588
1.58699	-1.15176	-0.65403
1.58729	-1.14434	-0.65218
1.5876	-1.12171	-0.66613
1.5879	-1.09907	-0.68003
1.58821	-1.09136	-0.69694
1.58851	-1.08361	-0.71384
1.58882	-1.07259	-0.73075
1.58913	-1.06152	-0.74762
1.58943	-1.06542	-0.7558
1.58974	-1.06927	-0.76399
1.59004	-1.08345	-0.77135
1.59035	-1.08166	-0.77868
1.59065	-1.057	-0.78357
1.59096	-1.03234	-0.7753
1.59126	-1.02757	-0.75864
1.59157	-1.02281	-0.74194
1.59188	-1.01903	-0.73334
1.59218	-1.01526	-0.72475
1.59249	-1.0044	-0.73194
1.59279	-1.00942	-0.7391
1.5931	-1.03632	-0.74564
1.5934	-1.06322	-0.75218
1.59371	-1.06359	-0.75872
1.59401	-1.04805	-0.76523
1.59432	-1.04146	-0.75967
1.59463	-1.03487	-0.75412
1.59493	-1.03147	-0.74856
1.59524	-1.02803	-0.74301
1.59554	-1.02459	-0.74404
1.59585	-1.02115	-0.74507
1.59615	-1.01771	-0.7461
1.59646	-1.01427	-0.74708
1.59676	-1.01083	-0.7519
1.59707	-1.00739	-0.75671
1.59738	-0.99106	-0.76152
1.59768	-0.97468	-0.76633
1.59799	-0.95831	-0.76193
1.59829	-0.94194	-0.75753
1.5986	-0.92855	-0.75313
1.5989	-0.91516	-0.74869
1.59921	-0.88685	-0.74087
1.59951	-0.85854	-0.73306
1.59982	-0.84254	-0.72524
1.60013	-0.84246	-0.71742
1.60043	-0.85033	-0.72409
1.60074	-0.8847	-0.73075
1.60104	-0.94231	-0.73742
1.60135	-0.99989	-0.74404
1.60165	-1.04125	-0.74215
1.60196	-1.05605	-0.74026
1.60227	-1.04569	-0.73836
1.60257	-1.01941	-0.73647
1.60288	-0.99147	-0.73129
1.60318	-0.97941	-0.7261
1.60349	-0.97435	-0.73672
1.60379	-0.96925	-0.74729
1.6041	-0.93336	-0.76193
1.6044	-0.89742	-0.77654
1.60471	-0.86459	-0.77489
1.60502	-0.83176	-0.77321
1.60532	-0.81485	-0.76136
1.60563	-0.79794	-0.74157
1.60593	-0.79927	-0.72265
1.60624	-0.80059	-0.71158
1.60654	-0.80292	-0.71101
1.60685	-0.8052	-0.72355
1.60715	-0.80619	-0.72923
1.60746	-0.8231	-0.73487
1.60777	-0.83106	-0.74137
1.60807	-0.83902	-0.74782
1.60838	-0.84333	-0.75428
1.60868	-0.84764	-0.76074
1.60899	-0.87483	-0.77041
1.60929	-0.9179	-0.78003
1.6096	-0.95777	-0.7897
1.6099	-0.99765	-0.79933
1.61021	-1.0226	-0.80241
1.61052	-1.04755	-0.80546
1.61082	-1.06289	-0.80854
1.61113	-1.07822	-0.81159
1.61143	-1.09257	-0.79476
1.61174	-1.10687	-0.7779
1.61204	-1.12071	-0.76107
1.61235	-1.11864	-0.7442
1.61265	-1.09468	-0.73923
1.61296	-1.07072	-0.73421
1.61327	-1.06268	-0.72919
1.61357	-1.07056	-0.72417
1.61388	-1.07047	-0.72869
1.61418	-1.07035	-0.73318
1.61449	-1.07657	-0.73766
1.61479	-1.0987	-0.74215
1.6151	-1.11984	-0.74667
1.6154	-1.12506	-0.75116
1.61571	-1.10973	-0.75564
1.61602	-1.07847	-0.76012
1.61632	-1.04026	-0.75618
1.61663	-1.002	-0.75218
1.61693	-0.98301	-0.74819
1.61724	-0.97995	-0.7442
1.61754	-0.99976	-0.76095
1.61785	-1.01957	-0.77769
1.61815	-1.03474	-0.79443
1.61846	-1.04991	-0.81117
1.61877	-1.06343	-0.82327
1.61907	-1.0769	-0.83532
1.61938	-1.06392	-0.82105
1.61968	-1.02438	-0.80677
1.61999	-0.98985	-0.79024
1.62029	-0.9712	-0.77366
1.6206	-0.96188	-0.75708
1.6209	-0.93659	-0.7405
1.62121	-0.90633	-0.73812
1.62152	-0.87608	-0.73569
1.62182	-0.85746	-0.73326
1.62213	-0.85473	-0.73083
1.62243	-0.86596	-0.74289
1.62274	-0.89307	-0.75494
1.62304	-0.92088	-0.76699
1.62335	-0.94865	-0.77905
1.62365	-0.9615	-0.78999
1.62396	-0.97435	-0.80093
1.62427	-0.98704	-0.81187
1.62457	-0.99968	-0.82282
1.62488	-1.01336	-0.81138
1.62518	-1.02699	-0.79994
1.62549	-1.04631	-0.78933
1.62579	-1.0815	-0.77872
1.6261	-1.11574	-0.77781
1.62641	-1.13402	-0.79007
1.62671	-1.13692	-0.79492
1.62702	-1.12386	-0.79978
1.62732	-1.08797	-0.79098
1.62763	-1.05203	-0.78217
1.62793	-1.01414	-0.77337
1.62824	-0.99213	-0.76457
1.62854	-0.99305	-0.76222
1.62885	-0.99392	-0.75988
1.62916	-0.99574	-0.75753
1.62946	-0.99752	-0.75519
1.62977	-0.99835	-0.76568
1.63007	-0.99914	-0.77617
1.63038	-0.99334	-0.78616
1.63068	-0.97157	-0.79616
1.63099	-0.95085	-0.80303
1.63129	-0.946	-0.802
1.6316	-0.96192	-0.78435
1.63191	-0.99371	-0.75881
1.63221	-1.01758	-0.73622
1.63252	-1.04142	-0.7268
1.63282	-1.05833	-0.72841
1.63313	-1.0752	-0.74318
1.63343	-1.09211	-0.75881
1.63374	-1.10898	-0.7744
1.63404	-1.11482	-0.77502
1.63435	-1.12063	-0.77563
1.63466	-1.12647	-0.77497
1.63496	-1.13227	-0.77428
1.63527	-1.14276	-0.77358
1.63557	-1.15321	-0.77288
1.63588	-1.16266	-0.76218
1.63618	-1.17211	-0.75144
1.63649	-1.20299	-0.74071
1.63679	-1.21791	-0.72997
1.6371	-1.19872	-0.73474
1.63741	-1.16357	-0.73947
1.63771	-1.12946	-0.7442
1.63802	-1.11122	-0.74894
1.63832	-1.11487	-0.74157
1.63863	-1.11851	-0.73417
1.63893	-1.12892	-0.74256
1.63924	-1.13932	-0.75095
1.63954	-1.12684	-0.76679
1.63985	-1.09845	-0.78258
1.64016	-1.06243	-0.80496
1.64046	-1.02641	-0.81418
1.64077	-1.02123	-0.80451
1.64107	-1.01601	-0.78164
1.64138	-1.02127	-0.76535
1.64168	-1.02654	-0.74906
1.64199	-1.03081	-0.73495
1.64229	-1.03508	-0.7208
1.6426	-1.03205	-0.72244
1.64291	-1.01311	-0.72409
1.64321	-0.98886	-0.73824
1.64352	-0.96457	-0.75239
1.64382	-0.94766	-0.76654
1.64413	-0.95723	-0.78069
1.64443	-0.98277	-0.77872
1.64474	-1.00826	-0.77674
1.64504	-1.00793	-0.77477
1.64535	-0.99164	-0.77275
1.64566	-0.97535	-0.76633
1.64596	-0.97497	-0.75992
1.64627	-0.97829	-0.7535
1.64657	-0.98156	-0.74708
1.64688	-0.98587	-0.73244
1.64718	-0.99014	-0.71779
1.64749	-0.99247	-0.70315
1.64779	-0.99474	-0.68846
1.6481	-0.99703	-0.68353
1.64841	-0.99931	-0.67855
1.64871	-0.99922	-0.68941
1.64902	-0.9991	-0.70023
1.64932	-0.96718	-0.71142
1.64963	-0.93522	-0.72257
1.64993	-0.89999	-0.73371
1.65024	-0.86472	-0.74486
1.65055	-0.83641	-0.74289
1.65085	-0.82401	-0.74087
1.65116	-0.82493	-0.7389
1.65146	-0.8258	-0.73688
1.65177	-0.8287	-0.72931
1.65207	-0.83156	-0.7217
1.65238	-0.83247	-0.71409
1.65268	-0.84926	-0.70648
1.65299	-0.88892	-0.68764
1.6533	-0.92859	-0.6688
1.6536	-0.96192	-0.66576
1.65391	-0.99524	-0.66267
1.65421	-1.02857	-0.67575
1.65452	-1.06185	-0.68879
1.65482	-1.06268	-0.70187
1.65513	-1.06351	-0.71491
1.65543	-1.06434	-0.72257
1.65574	-1.06513	-0.73018
1.65605	-1.03595	-0.73783
1.65635	-1.00677	-0.74544
1.65666	-0.97957	-0.74651
1.65696	-0.95234	-0.74754
1.65727	-0.93112	-0.7486
1.65757	-0.94173	-0.74963
1.65788	-0.93444	-0.74922
1.65818	-0.9271	-0.74877
1.65849	-0.93862	-0.74832
1.6588	-0.95015	-0.74787
1.6591	-0.96167	-0.76189
1.65941	-0.97315	-0.77592
1.65971	-0.99263	-0.78995
1.66002	-1.01211	-0.80398
1.66032	-1.03159	-0.80583
1.66063	-1.05103	-0.80768
1.66093	-1.06123	-0.80953
1.66124	-1.07143	-0.81138
1.66155	-1.08162	-0.81619
1.66185	-1.09178	-0.82101
1.66216	-1.08871	-0.82532
1.66246	-1.08564	-0.82964
1.66277	-1.08258	-0.83133
1.66307	-1.07947	-0.82512
1.66338	-1.09029	-0.81545
1.66368	-1.1011	-0.79262
1.66399	-1.11192	-0.76239
1.6643	-1.1227	-0.74005
1.6646	-1.13352	-0.73877
1.66491	-1.1443	-0.73746
1.66521	-1.15511	-0.74062
1.66552	-1.16589	-0.74379
1.66582	-1.15416	-0.74696
1.66613	-1.14243	-0.75013
1.66643	-1.1307	-0.7477
1.66674	-1.11893	-0.74527
1.66705	-1.11516	-0.72705
1.66735	-1.11134	-0.70879
1.66766	-1.10757	-0.70035
1.66796	-1.10376	-0.69192
1.66827	-1.06426	-0.69928
1.66857	-1.02471	-0.70665
1.66888	-0.98517	-0.72289
1.66918	-0.94563	-0.73914
1.66949	-0.95118	-0.75457
1.6698	-0.95674	-0.76995
1.6701	-0.96229	-0.7737
1.67041	-0.96784	-0.76428
1.67071	-0.95454	-0.74729
1.67102	-0.94119	-0.7303
1.67132	-0.92785	-0.72433
1.67163	-0.9145	-0.73153
1.67194	-0.90115	-0.74268
1.67224	-0.8878	-0.76169
1.67255	-0.87446	-0.77489
1.67285	-0.86111	-0.7881
1.67316	-0.86124	-0.786
1.67346	-0.86132	-0.78386
1.67377	-0.86144	-0.78768
1.67407	-0.86153	-0.79147
1.67438	-0.88553	-0.7953
1.67469	-0.90948	-0.79908
1.67499	-0.93344	-0.79616
1.6753	-0.9574	-0.79324
1.6756	-0.94194	-0.79032
1.67591	-0.92644	-0.78736
1.67621	-0.91098	-0.77785
1.67652	-0.89547	-0.76831
1.67682	-0.89858	-0.75881
1.67713	-0.90165	-0.74926
1.67744	-0.90472	-0.73845
1.67774	-0.90778	-0.72759
1.67805	-0.92743	-0.71672
1.67835	-0.94704	-0.70586
1.67866	-0.96668	-0.70224
1.67896	-0.98629	-0.69862
1.67927	-0.97145	-0.7108
1.67957	-0.95657	-0.72298
1.67988	-0.94169	-0.73429
1.68019	-0.92681	-0.74556
1.68049	-0.92291	-0.74104
1.6808	-0.91897	-0.73651
1.6811	-0.91607	-0.74186
1.68141	-0.91313	-0.74721
1.68171	-0.93908	-0.75255
1.68202	-0.9809	-0.7579
1.68232	-1.03168	-0.76572
1.68263	-1.05062	-0.77353
1.68294	-1.04092	-0.78135
1.68324	-1.03118	-0.78912
1.68355	-1.01949	-0.7772
1.68385	-1.00776	-0.76527
1.68416	-0.99607	-0.75334
1.68446	-0.98434	-0.74137
1.68477	-0.97261	-0.74515
1.68507	-0.96088	-0.74894
1.68538	-0.95234	-0.75272
1.68569	-0.94376	-0.75646
1.68599	-0.93522	-0.73886
1.6863	-0.92664	-0.72121
1.6866	-0.95259	-0.7036
1.68691	-0.9785	-0.68595
1.68721	-1.0044	-0.67876
1.68752	-1.03031	-0.67151
1.68782	-1.01319	-0.68007
1.68813	-0.99607	-0.68863
1.68844	-0.97895	-0.69492
1.68874	-0.96183	-0.70117
1.68905	-0.94471	-0.70743
1.68935	-0.9276	-0.71368
1.68966	-0.91048	-0.71981
1.68996	-0.89332	-0.7259
1.69027	-0.91334	-0.73199
1.69057	-0.93336	-0.73807
1.69088	-0.95338	-0.72178
1.69119	-0.9734	-0.70549
1.69149	-1.01	-0.6892
1.6918	-1.0466	-0.67291
1.6921	-1.1011	-0.66703
1.69241	-1.12374	-0.66115
1.69271	-1.10869	-0.65527
1.69302	-1.09364	-0.64934
1.69332	-1.07661	-0.65169
1.69363	-1.05953	-0.65399
1.69394	-1.02923	-0.67213
1.69424	-0.99893	-0.69023
1.69455	-0.96863	-0.69126
1.69485	-0.93829	-0.69225
1.69516	-0.96254	-0.69328
1.69546	-0.98679	-0.69426
1.69577	-1.01103	-0.69332
1.69608	-1.03524	-0.69233
1.69638	-1.025	-0.67559
1.69669	-1.01477	-0.6588
1.69699	-1.00453	-0.64445
1.6973	-0.99425	-0.63005
1.6976	-0.9649	-0.61569
1.69791	-0.93556	-0.6013
1.69821	-0.90621	-0.61623
1.69852	-0.87682	-0.63112
1.69883	-0.87665	-0.64601
1.69913	-0.87649	-0.6609
1.69944	-0.87632	-0.66646
1.69974	-0.87612	-0.67197
1.70005	-0.89071	-0.67748
1.70035	-0.9053	-0.68299
1.70066	-0.91989	-0.67407
1.70096	-0.93444	-0.6651
1.70127	-0.9729	-0.65613
1.70158	-1.01137	-0.64716
1.70188	-1.04983	-0.64967
1.70219	-1.08826	-0.65218
1.70249	-1.11031	-0.65469
1.7028	-1.13232	-0.65716
1.7031	-1.15433	-0.66362
1.70341	-1.17634	-0.67007
1.70371	-1.15329	-0.67653
1.70402	-1.1302	-0.68295
1.70433	-1.10712	-0.67312
1.70463	-1.08403	-0.66329
1.70494	-1.06048	-0.65346
1.70524	-1.0369	-0.64358
1.70555	-1.01331	-0.65086
1.70585	-0.98973	-0.65815
1.70616	-0.99106	-0.66543
1.70646	-0.99234	-0.67267
1.70677	-0.98567	-0.66736
1.70708	-0.99491	-0.66201
1.70738	-1.01099	-0.65671
1.70769	-1.04299	-0.65136
1.70799	-1.08196	-0.65527
1.7083	-1.09435	-0.65913
1.7086	-1.06865	-0.66304
1.70891	-1.04295	-0.66691
1.70921	-1.03251	-0.67394
1.70952	-1.04855	-0.68094
1.70983	-1.07972	-0.68797
1.71013	-1.11089	-0.69496
1.71044	-1.09066	-0.7043
1.71074	-1.07039	-0.7136
1.71105	-1.05083	-0.70714
1.71135	-1.03126	-0.70064
1.71166	-1.0117	-0.69007
1.71196	-0.99209	-0.67946
1.71227	-0.95686	-0.66884
1.71258	-0.92163	-0.65823
1.71288	-0.93945	-0.6595
1.71319	-0.95723	-0.66074
1.71349	-0.97439	-0.66197
1.7138	-0.99155	-0.66321
1.7141	-1.00871	-0.65741
1.71441	-1.02583	-0.65156
1.71471	-1.02061	-0.66152
1.71502	-1.01539	-0.67147
1.71533	-1.01016	-0.67485
1.71563	-1.0049	-0.67822
1.71594	-0.98442	-0.6658
1.71624	-0.96395	-0.65337
1.71655	-0.94447	-0.64165
1.71685	-0.92494	-0.62989
1.71716	-0.90426	-0.61812
1.71746	-0.89945	-0.60635
1.71777	-0.92814	-0.60187
1.71808	-0.97274	-0.59735
1.71838	-1.01207	-0.60862
1.71869	-1.02484	-0.61989
1.71899	-1.00942	-0.63087
1.7193	-0.97808	-0.64181
1.7196	-0.96121	-0.65276
1.71991	-0.9443	-0.6637
1.72022	-0.95823	-0.6595
1.72052	-0.97215	-0.65531
1.72083	-0.97816	-0.65111
1.72113	-0.98413	-0.64692
1.72144	-0.9901	-0.64013
1.72174	-0.99607	-0.6333
1.72205	-1.00328	-0.63486
1.72235	-1.01045	-0.64959
1.72266	-1.01767	-0.66255
1.72297	-1.02484	-0.67546
1.72327	-1.01879	-0.6892
1.72358	-1.01269	-0.70294
1.72388	-1.0066	-0.70554
1.72419	-1.00051	-0.70809
1.72449	-0.97572	-0.71064
1.7248	-0.95089	-0.71319
1.7251	-0.9261	-0.70554
1.72541	-0.90128	-0.69788
1.72572	-0.89506	-0.69073
1.72602	-0.8888	-0.68357
1.72633	-0.88254	-0.67402
1.72663	-0.87628	-0.67238
1.72694	-0.87976	-0.68735
1.72724	-0.8832	-0.71023
1.72755	-0.88669	-0.72322
1.72785	-0.89013	-0.72306
1.72816	-0.91218	-0.70973
1.72847	-0.93419	-0.68851
1.72877	-0.9562	-0.66827
1.72908	-0.97821	-0.66119
1.72938	-1.00473	-0.66465
1.72969	-1.03122	-0.68127
1.72999	-1.05775	-0.70068
1.7303	-1.08423	-0.7122
1.7306	-1.07628	-0.70266
1.73091	-1.06828	-0.69307
1.73122	-1.06028	-0.68381
1.73152	-1.05228	-0.67452
1.73183	-1.02853	-0.66526
1.73213	-1.00473	-0.65597
1.73244	-0.98098	-0.64984
1.73274	-0.95719	-0.64367
1.73305	-0.97854	-0.6375
1.73335	-0.99984	-0.63133
1.73366	-1.02119	-0.62849
1.73397	-1.0425	-0.62561
1.73427	-1.02819	-0.63149
1.73458	-1.01385	-0.64523
1.73488	-0.99955	-0.66115
1.73519	-0.98521	-0.67703
1.73549	-0.98948	-0.68468
1.7358	-0.99371	-0.68443
1.7361	-0.99798	-0.67814
1.73641	-1.00221	-0.67184
1.73672	-1.00577	-0.67295
1.73702	-1.00929	-0.67402
1.73733	-1.01286	-0.68435
1.73763	-1.01638	-0.69463
1.73794	-1.0279	-0.70496
1.73824	-1.03939	-0.71524
1.73855	-1.05091	-0.71734
1.73885	-1.06239	-0.71944
1.73916	-1.06015	-0.72154
1.73947	-1.05787	-0.72359
1.73977	-1.06359	-0.71121
1.74008	-1.05335	-0.69879
1.74038	-1.02326	-0.68641
1.74069	-0.97721	-0.67398
1.74099	-0.92126	-0.66773
1.7413	-0.89709	-0.66148
1.74161	-0.8958	-0.65572
1.74191	-0.89448	-0.64992
1.74222	-0.89514	-0.64893
1.74252	-0.8958	-0.6558
1.74283	-0.92532	-0.65827
1.74313	-0.95483	-0.6607
1.74344	-0.99827	-0.66448
1.74374	-1.04171	-0.66822
1.74405	-1.06745	-0.66757
1.74436	-1.06131	-0.67476
1.74466	-1.0502	-0.68365
1.74497	-1.02318	-0.69249
1.74527	-0.98422	-0.70632
1.74558	-0.94525	-0.7122
1.74588	-0.9053	-0.70414
1.74619	-0.86534	-0.69607
1.74649	-0.82658	-0.68307
1.7468	-0.78779	-0.67793
1.74711	-0.78082	-0.67497
1.74741	-0.77386	-0.67197
1.74772	-0.79409	-0.6695
1.74802	-0.81432	-0.66699
1.74833	-0.83454	-0.66296
1.74863	-0.85477	-0.65889
1.74894	-0.87636	-0.65485
1.74924	-0.89792	-0.65078
1.74955	-0.91947	-0.64675
1.74986	-0.94103	-0.64268
1.75016	-0.93008	-0.63865
1.75047	-0.91914	-0.63457
1.75077	-0.9082	-0.64292
1.75108	-0.89726	-0.65128
1.75138	-0.90339	-0.65963
1.75169	-0.90953	-0.66794
1.75199	-0.94749	-0.68024
1.7523	-0.98542	-0.69249
1.75261	-1.02339	-0.70479
1.75291	-1.06135	-0.71705
1.75322	-1.06749	-0.7143
1.75352	-1.07358	-0.71154
1.75383	-1.06397	-0.70879
1.75413	-1.05435	-0.70599
1.75444	-1.04473	-0.69188
1.75474	-1.03508	-0.67773
1.75505	-1.0427	-0.65967
1.75536	-1.05033	-0.64947
1.75566	-1.04403	-0.65794
1.75597	-1.00585	-0.67431
1.75627	-0.94994	-0.68674
1.75658	-0.89398	-0.69912
1.75688	-0.87118	-0.70282
1.75719	-0.88022	-0.70648
1.75749	-0.90455	-0.71018
1.7578	-0.92884	-0.71384
1.75811	-0.92329	-0.71203
1.75841	-0.91773	-0.71023
1.75872	-0.90691	-0.70842
1.75902	-0.89605	-0.70656
1.75933	-0.91703	-0.70475
1.75963	-0.938	-0.7029
1.75994	-0.94708	-0.70109
1.76024	-0.95611	-0.69924
1.76055	-0.96515	-0.6983
1.76086	-0.97419	-0.69735
1.76116	-0.98405	-0.70085
1.76147	-0.99387	-0.6964
1.76177	-1.00374	-0.68196
1.76208	-1.01356	-0.66753
1.76238	-0.99425	-0.65259
1.76269	-0.97489	-0.63762
1.76299	-0.95557	-0.62639
1.7633	-0.93622	-0.61516
1.76361	-0.93597	-0.59998
1.76391	-0.93568	-0.59266
1.76422	-0.93543	-0.59887
1.76452	-0.93514	-0.61294
1.76483	-0.91632	-0.6226
1.76513	-0.89746	-0.63223
1.76544	-0.87865	-0.62993
1.76575	-0.85979	-0.61968
1.76605	-0.86812	-0.60944
1.76636	-0.87641	-0.6071
1.76666	-0.88474	-0.60874
1.76697	-0.89303	-0.61035
1.76727	-0.91031	-0.608
1.76758	-0.92756	-0.61355
1.76788	-0.94484	-0.62869
1.76819	-0.96208	-0.64379
1.7685	-0.97738	-0.65115
1.7688	-0.99263	-0.65062
1.76911	-1.02384	-0.64383
1.76941	-1.05501	-0.64494
1.76972	-1.06567	-0.64901
1.77002	-1.07628	-0.65309
1.77033	-1.07101	-0.65658
1.77063	-1.06571	-0.66004
1.77094	-1.081	-0.66353
1.77125	-1.09626	-0.66699
1.77155	-1.07968	-0.66177
1.77186	-1.0631	-0.6565
1.77216	-1.04457	-0.65124
1.77247	-1.026	-0.64597
1.77277	-1.03926	-0.64864
1.77308	-1.05253	-0.65128
1.77338	-1.08075	-0.65395
1.77369	-1.10894	-0.65658
1.774	-1.1285	-0.6479
1.7743	-1.13215	-0.63918
1.77461	-1.09903	-0.64362
1.77491	-1.03934	-0.64807
1.77522	-0.99359	-0.64116
1.77552	-0.94782	-0.6342
1.77583	-0.9329	-0.62729
1.77613	-0.91798	-0.62034
1.77644	-0.90306	-0.6261
1.77675	-0.88809	-0.63182
1.77705	-0.90235	-0.63754
1.77736	-0.91661	-0.64325
1.77766	-0.93087	-0.63906
1.77797	-0.94509	-0.63482
1.77827	-0.97858	-0.63062
1.77858	-1.01207	-0.62639
1.77888	-1.04556	-0.62219
1.77919	-1.07901	-0.61796
1.7795	-1.08332	-0.61372
1.7798	-1.08763	-0.60948
1.78011	-1.09194	-0.60771
1.78041	-1.09621	-0.6059
1.78072	-1.08361	-0.60409
1.78102	-1.07097	-0.60228
1.78133	-1.05837	-0.60413
1.78163	-1.04573	-0.60594
1.78194	-1.03313	-0.62009
1.78225	-1.02049	-0.63424
1.78255	-1.00788	-0.64219
1.78286	-0.99524	-0.63692
1.78316	-0.96623	-0.62589
1.78347	-0.93717	-0.61487
1.78377	-0.90816	-0.60302
1.78408	-0.8791	-0.59118
1.78438	-0.87595	-0.59249
1.78469	-0.87276	-0.59381
1.785	-0.86961	-0.59932
1.7853	-0.86642	-0.60479
1.78561	-0.87168	-0.5971
1.78591	-0.8769	-0.58941
1.78622	-0.914	-0.56892
1.78652	-0.95106	-0.54839
1.78683	-0.97821	-0.53593
1.78713	-1.00531	-0.54189
1.78744	-1.01655	-0.56032
1.78775	-1.02774	-0.57871
1.78805	-1.02289	-0.59825
1.78836	-1.018	-0.61779
1.78866	-0.99723	-0.63322
1.78897	-0.97642	-0.64864
1.78927	-0.95367	-0.65831
1.78958	-0.93087	-0.65481
1.78989	-0.92403	-0.63844
1.79019	-0.91715	-0.62207
1.7905	-0.9247	-0.60487
1.7908	-0.93224	-0.58768
1.79111	-0.92387	-0.57888
1.79141	-0.91545	-0.57007
1.79172	-0.90907	-0.56127
1.79202	-0.90269	-0.55246
1.79233	-0.92814	-0.56439
1.79264	-0.95354	-0.57632
1.79294	-0.9843	-0.58825
1.79325	-1.01506	-0.60018
1.79355	-0.99276	-0.6029
1.79386	-0.97041	-0.60561
1.79416	-0.93817	-0.60833
1.79447	-0.90592	-0.61104
1.79477	-0.9055	-0.61754
1.79508	-0.90505	-0.62404
1.79539	-0.90285	-0.63054
1.79569	-0.90061	-0.63704
1.796	-0.89838	-0.63696
1.7963	-0.89614	-0.63688
1.79661	-0.9198	-0.6368
1.79691	-0.94343	-0.63671
1.79722	-0.96706	-0.63128
1.79752	-0.99068	-0.62585
1.79783	-1.02248	-0.62042
1.79814	-1.05423	-0.61499
1.79844	-1.08432	-0.61615
1.79875	-1.11441	-0.6173
1.79905	-1.12398	-0.61845
1.79936	-1.10699	-0.6196
1.79966	-1.09597	-0.6189
1.79997	-1.10086	-0.61816
1.80027	-1.12486	-0.61746
1.80058	-1.14885	-0.61672
1.80089	-1.14202	-0.61602
1.80119	-1.13513	-0.61528
1.8015	-1.12929	-0.61458
1.8018	-1.12345	-0.61384
1.80211	-1.13352	-0.61306
1.80241	-1.14355	-0.61224
1.80272	-1.10935	-0.61145
1.80302	-1.07516	-0.61063
1.80333	-1.04096	-0.60064
1.80364	-1.00672	-0.5906
1.80394	-0.96357	-0.5806
1.80425	-0.92039	-0.57056
1.80455	-0.90907	-0.56189
1.80486	-0.89771	-0.55321
1.80516	-0.91284	-0.54453
1.80547	-0.92797	-0.53585
1.80577	-0.9421	-0.53375
1.80608	-0.9562	-0.53165
1.80639	-0.95906	-0.52955
1.80669	-0.94596	-0.52745
1.807	-0.92693	-0.51557
1.8073	-0.93439	-0.50368
1.80761	-0.95947	-0.49179
1.80791	-0.98455	-0.4799
1.80822	-1.01128	-0.48512
1.80852	-1.03798	-0.49035
1.80883	-1.04813	-0.49557
1.80914	-1.05825	-0.5008
1.80944	-1.0684	-0.495
1.80975	-1.07851	-0.4892
1.81005	-1.07524	-0.4834
1.81036	-1.07192	-0.47756
1.81066	-1.09049	-0.47291
1.81097	-1.12498	-0.46826
1.81128	-1.15847	-0.4641
1.81158	-1.17605	-0.45991
1.81189	-1.17173	-0.46242
1.81219	-1.16742	-0.47283
1.8125	-1.16763	-0.49278
1.8128	-1.1678	-0.52058
1.81311	-1.15205	-0.54498
1.81341	-1.1363	-0.56937
1.81372	-1.12751	-0.58554
1.81403	-1.11872	-0.59377
1.81433	-1.10993	-0.59611
1.81464	-1.10115	-0.59846
1.81494	-1.08602	-0.60031
1.81525	-1.07089	-0.60212
1.81555	-1.05576	-0.60973
1.81586	-1.04059	-0.61734
1.81616	-1.04403	-0.62495
1.81647	-1.04743	-0.63252
1.81678	-1.05087	-0.64655
1.81708	-1.05427	-0.66057
1.81739	-1.04477	-0.68151
1.81769	-1.03528	-0.68925
1.818	-1.01783	-0.67859
1.8183	-1.01626	-0.66004
1.81861	-1.04092	-0.64511
1.81891	-1.08146	-0.63013
1.81922	-1.12204	-0.61627
1.81953	-1.14666	-0.6024
1.81983	-1.13621	-0.5841
1.82014	-1.10981	-0.57369
1.82044	-1.09136	-0.57069
1.82075	-1.07292	-0.56769
1.82105	-1.04556	-0.56518
1.82136	-1.01816	-0.56267
1.82166	-0.99176	-0.5623
1.82197	-0.96536	-0.56193
1.82228	-0.96784	-0.56156
1.82258	-0.98621	-0.56119
1.82289	-0.99462	-0.55423
1.82319	-1.00304	-0.54728
1.8235	-0.99756	-0.54082
1.8238	-0.97613	-0.53436
1.82411	-0.96366	-0.54012
1.82441	-0.95118	-0.55378
1.82472	-0.95657	-0.5625
1.82503	-0.96192	-0.57122
1.82533	-0.96726	-0.57353
1.82564	-0.97261	-0.56793
1.82594	-0.978	-0.56234
1.82625	-0.98335	-0.56464
1.82655	-0.98869	-0.57377
1.82686	-0.99404	-0.58291
1.82716	-1.00639	-0.59253
1.82747	-1.0187	-0.60216
1.82778	-1.02936	-0.62051
1.82808	-1.04001	-0.63885
1.82839	-1.03209	-0.66115
1.82869	-0.99765	-0.67555
1.829	-0.97017	-0.67551
1.8293	-0.9586	-0.66757
1.82961	-0.9792	-0.66358
1.82991	-1.01572	-0.65954
1.83022	-1.04328	-0.65506
1.83053	-1.07081	-0.65053
1.83083	-1.09804	-0.64605
1.83114	-1.10935	-0.64153
1.83144	-1.10674	-0.6289
1.83175	-1.08817	-0.61623
1.83205	-1.05721	-0.6036
1.83236	-1.02625	-0.59093
1.83266	-1.01717	-0.58439
1.83297	-1.02397	-0.57781
1.83328	-1.05236	-0.57127
1.83358	-1.08075	-0.56468
1.83389	-1.11014	-0.56826
1.83419	-1.13949	-0.57184
1.8345	-1.14438	-0.57196
1.8348	-1.14923	-0.56415
1.83511	-1.15408	-0.5516
1.83542	-1.15893	-0.53901
1.83572	-1.13994	-0.52647
1.83603	-1.12092	-0.52704
1.83633	-1.10189	-0.54197
1.83664	-1.08287	-0.55687
1.83694	-1.07764	-0.56439
1.83725	-1.07238	-0.56398
1.83755	-1.06712	-0.56312
1.83786	-1.06185	-0.57011
1.83817	-1.05431	-0.57962
1.83847	-1.04672	-0.58908
1.83878	-1.02322	-0.58858
1.83908	-0.99972	-0.58015
1.83939	-0.97336	-0.57616
1.83969	-0.94695	-0.57217
1.84	-0.95338	-0.56423
1.8403	-0.9598	-0.55629
1.84061	-0.96357	-0.54835
1.84092	-0.98326	-0.54041
1.84122	-1.02484	-0.53815
1.84153	-1.06641	-0.53589
1.84183	-1.10455	-0.53363
1.84214	-1.12672	-0.53136
1.84244	-1.14094	-0.52992
1.84275	-1.12863	-0.52848
1.84305	-1.08647	-0.52754
1.84336	-1.04432	-0.52659
1.84367	-1.01642	-0.52754
1.84397	-0.98853	-0.53638
1.84428	-0.96776	-0.55395
1.84458	-0.94695	-0.57151
1.84489	-0.94206	-0.58941
1.84519	-0.93717	-0.6073
1.8455	-0.94389	-0.6168
1.8458	-0.9506	-0.62631
1.84611	-0.9792	-0.63021
1.84642	-1.02372	-0.62622
1.84672	-1.06811	-0.61318
1.84703	-1.09655	-0.59225
1.84733	-1.09083	-0.57032
1.84764	-1.06919	-0.55629
1.84794	-1.05816	-0.55131
1.84825	-1.04714	-0.55419
1.84855	-1.03512	-0.55691
1.84886	-1.0231	-0.55958
1.84917	-1.03532	-0.55485
1.84947	-1.04755	-0.55012
1.84978	-1.05978	-0.54708
1.85008	-1.07201	-0.54399
1.85039	-1.06567	-0.54091
1.85069	-1.05932	-0.53782
1.851	-1.05298	-0.5407
1.8513	-1.0466	-0.54354
1.85161	-1.03114	-0.54638
1.85192	-1.01568	-0.54922
1.85222	-1.00022	-0.54288
1.85253	-0.98476	-0.5365
1.85283	-0.95603	-0.53013
1.85314	-0.92731	-0.52375
1.85344	-0.89858	-0.52531
1.85375	-0.86982	-0.52684
1.85405	-0.8699	-0.5284
1.85436	-0.86994	-0.52992
1.85467	-0.87002	-0.52013
1.85497	-0.87006	-0.5103
1.85528	-0.88872	-0.50047
1.85558	-0.90733	-0.49064
1.85589	-0.92594	-0.50059
1.85619	-0.94455	-0.51051
1.8565	-0.9438	-0.52754
1.85681	-0.94302	-0.54453
1.85711	-0.94227	-0.55037
1.85742	-0.94148	-0.543
1.85772	-0.94471	-0.5307
1.85803	-0.94791	-0.5184
1.85833	-0.98293	-0.51651
1.85864	-1.01796	-0.52778
1.85894	-1.04884	-0.54481
1.85925	-1.07968	-0.5618
1.85956	-1.07872	-0.56748
1.85986	-1.07773	-0.57316
1.86017	-1.05854	-0.56567
1.86047	-1.0393	-0.55814
1.86078	-1.03599	-0.5551
1.86108	-1.03267	-0.55205
1.86139	-1.04929	-0.55691
1.86169	-1.06587	-0.56172
1.862	-1.08249	-0.57052
1.86231	-1.09907	-0.57929
1.86261	-1.11437	-0.58809
1.86292	-1.12962	-0.59685
1.86322	-1.12896	-0.59335
1.86353	-1.1283	-0.58986
1.86383	-1.10575	-0.58636
1.86414	-1.08316	-0.58282
1.86444	-1.09244	-0.57538
1.86475	-1.10169	-0.56793
1.86506	-1.10003	-0.56049
1.86536	-1.09833	-0.553
1.86567	-1.08071	-0.54531
1.86597	-1.0631	-0.53761
1.86628	-1.04187	-0.52992
1.86658	-1.02061	-0.52219
1.86689	-0.98347	-0.52371
1.86719	-0.94629	-0.52519
1.8675	-0.90782	-0.52671
1.86781	-0.86932	-0.52819
1.86811	-0.84772	-0.51684
1.86842	-0.85266	-0.50549
1.86872	-0.88577	-0.49413
1.86903	-0.91885	-0.48274
1.86933	-0.93767	-0.46776
1.86964	-0.95649	-0.45275
1.86994	-0.95906	-0.44567
1.87025	-0.96163	-0.43856
1.87056	-0.9642	-0.42646
1.87086	-0.96677	-0.41433
1.87117	-0.97021	-0.40799
1.87147	-0.97361	-0.41478
1.87178	-1.00884	-0.42622
1.87208	-1.04407	-0.43761
1.87239	-1.05709	-0.44987
1.87269	-1.0701	-0.46209
1.873	-1.09737	-0.48007
1.87331	-1.12465	-0.49804
1.87361	-1.1518	-0.51026
1.87392	-1.15238	-0.50927
1.87422	-1.11482	-0.50158
1.87453	-1.07727	-0.49384
1.87483	-1.06094	-0.48615
1.87514	-1.04461	-0.47842
1.87544	-1.02828	-0.48479
1.87575	-1.01195	-0.50429
1.87606	-0.97792	-0.52877
1.87636	-0.94385	-0.55321
1.87667	-0.90977	-0.5683
1.87697	-0.8757	-0.5702
1.87728	-0.85058	-0.56637
1.87758	-0.82547	-0.5625
1.87789	-0.80035	-0.55868
1.87819	-0.77523	-0.55485
1.8785	-0.73676	-0.54313
1.87881	-0.6983	-0.53136
1.87911	-0.66248	-0.52326
1.87942	-0.65316	-0.51515
1.87972	-0.66941	-0.50705
1.88003	-0.71218	-0.4989
1.88033	-0.77187	-0.49302
1.88064	-0.83152	-0.48714
1.88095	-0.85174	-0.48126
1.88125	-0.84544	-0.47533
1.88156	-0.83914	-0.47817
1.88186	-0.85933	-0.48101
1.88217	-0.90675	-0.48385
1.88247	-0.95417	-0.48665
1.88278	-0.97141	-0.49779
1.88308	-0.98861	-0.50894
1.88339	-0.98898	-0.51219
1.8837	-0.98936	-0.5154
1.884	-0.98973	-0.50828
1.88431	-0.99006	-0.50117
1.88461	-0.98845	-0.50721
1.88492	-0.98683	-0.51322
1.88522	-0.98521	-0.52371
1.88553	-0.98355	-0.5342
1.88583	-0.98757	-0.53153
1.88614	-0.9916	-0.52881
1.88645	-1.01054	-0.5268
1.88675	-1.00291	-0.52478
1.88706	-0.97576	-0.52277
1.88736	-0.94861	-0.52071
1.88767	-0.9198	-0.51931
1.88797	-0.89096	-0.51791
1.88828	-0.87189	-0.50072
1.88858	-0.85282	-0.48352
1.88889	-0.83376	-0.47126
1.8892	-0.81469	-0.459
1.8895	-0.8248	-0.44674
1.88981	-0.83492	-0.43449
1.89011	-0.84503	-0.44049
1.89042	-0.8551	-0.4465
1.89072	-0.8551	-0.4525
1.89103	-0.8551	-0.45851
1.89133	-0.8551	-0.45004
1.89164	-0.8551	-0.44156
1.89195	-0.83852	-0.43309
1.89225	-0.82194	-0.42461
1.89256	-0.80536	-0.42441
1.89286	-0.78874	-0.4242
1.89317	-0.79272	-0.42449
1.89347	-0.7967	-0.42478
1.89378	-0.83251	-0.41947
1.89408	-0.86832	-0.42206
1.89439	-0.89618	-0.43831
1.8947	-0.92403	-0.46772
1.895	-0.92005	-0.49829
1.89531	-0.91603	-0.51569
1.89561	-0.90741	-0.52289
1.89592	-0.89879	-0.51692
1.89622	-0.89017	-0.50783
1.89653	-0.88155	-0.50664
1.89683	-0.85369	-0.51515
1.89714	-0.82584	-0.52367
1.89745	-0.8149	-0.52663
1.89775	-0.83044	-0.51643
1.89806	-0.85746	-0.49784
1.89836	-0.88449	-0.4792
1.89867	-0.89726	-0.4815
1.89897	-0.91002	-0.48377
1.89928	-0.89394	-0.48607
1.89958	-0.87786	-0.48833
1.89989	-0.86177	-0.49985
1.9002	-0.84565	-0.51137
1.9005	-0.84764	-0.52289
1.90081	-0.84963	-0.53436
1.90111	-0.85162	-0.51923
1.90142	-0.85361	-0.50405
1.90172	-0.87417	-0.48891
1.90203	-0.89473	-0.47373
1.90233	-0.91529	-0.45855
1.90264	-0.9358	-0.44333
1.90295	-0.94898	-0.4439
1.90325	-0.96217	-0.44448
1.90356	-0.97535	-0.45065
1.90386	-0.98853	-0.45682
1.90417	-0.99972	-0.46299
1.90447	-1.01091	-0.46916
1.90478	-1.0221	-0.48097
1.90509	-1.03325	-0.49273
1.90539	-1.05406	-0.5045
1.9057	-1.07487	-0.51626
1.906	-1.06384	-0.52145
1.90631	-1.05282	-0.52663
1.90661	-1.04312	-0.53182
1.90692	-1.03342	-0.537
1.90722	-1.02372	-0.53815
1.90753	-1.01398	-0.53926
1.90784	-1.01961	-0.54041
1.90814	-1.02525	-0.54152
1.90845	-1.06272	-0.53346
1.90875	-1.10019	-0.52536
1.90906	-1.13302	-0.51725
1.90936	-1.16585	-0.50915
1.90967	-1.14562	-0.51121
1.90997	-1.12535	-0.51322
1.91028	-1.09402	-0.51528
1.91059	-1.06268	-0.51729
1.91089	-1.06318	-0.51935
1.9112	-1.06368	-0.52137
1.9115	-1.09534	-0.52338
1.91181	-1.12701	-0.5254
1.91211	-1.15768	-0.53272
1.91242	-1.18831	-0.54
1.91272	-1.2223	-0.54728
1.91303	-1.24038	-0.55456
1.91334	-1.22927	-0.54473
1.91364	-1.19163	-0.5349
1.91395	-1.14438	-0.52507
1.91425	-1.09713	-0.51524
1.91456	-1.08005	-0.51417
1.91486	-1.06293	-0.51306
1.91517	-1.04104	-0.51195
1.91547	-1.01916	-0.51084
1.91578	-0.98136	-0.50067
1.91609	-0.94356	-0.49051
1.91639	-0.92731	-0.48874
1.9167	-0.91106	-0.50014
1.917	-0.91073	-0.51989
1.91731	-0.91035	-0.53963
1.91761	-0.89518	-0.5444
1.91792	-0.87997	-0.54913
1.91822	-0.88068	-0.54239
1.91853	-0.88138	-0.53564
1.91884	-0.90302	-0.52889
1.91914	-0.92461	-0.52211
1.91945	-0.96047	-0.51396
1.91975	-0.99632	-0.50582
1.92006	-1.01829	-0.51347
1.92036	-1.01369	-0.52108
1.92067	-0.99218	-0.53531
1.92097	-0.97066	-0.5495
1.92128	-0.96644	-0.54794
1.92159	-0.96217	-0.54634
1.92189	-0.9579	-0.54144
1.9222	-0.95363	-0.5365
1.9225	-0.95645	-0.53161
1.92281	-0.95922	-0.52667
1.92311	-0.962	-0.53
1.92342	-0.96478	-0.5333
1.92372	-0.92913	-0.53663
1.92403	-0.89344	-0.53992
1.92434	-0.88959	-0.53017
1.92464	-0.88573	-0.52038
1.92495	-0.8849	-0.51063
1.92525	-0.88403	-0.50084
1.92556	-0.85133	-0.50491
1.92586	-0.81863	-0.50894
1.92617	-0.80122	-0.49718
1.92648	-0.78377	-0.48541
1.92678	-0.79815	-0.48089
1.92709	-0.81253	-0.47632
1.92739	-0.82169	-0.48759
1.9277	-0.83085	-0.49882
1.928	-0.84001	-0.51009
1.92831	-0.84913	-0.52133
1.92861	-0.86725	-0.51676
1.92892	-0.88536	-0.51219
1.92923	-0.91243	-0.49812
1.92953	-0.92353	-0.48401
1.92984	-0.92424	-0.48574
1.93014	-0.92494	-0.48743
1.93045	-0.9157	-0.50002
1.93075	-0.92233	-0.51256
1.93106	-0.94393	-0.50931
1.93136	-0.96552	-0.50606
1.93167	-0.98811	-0.50166
1.93198	-1.01066	-0.49726
1.93228	-1.01008	-0.49286
1.93259	-1.00946	-0.48846
1.93289	-1.00884	-0.48307
1.9332	-1.00822	-0.47768
1.9335	-1.00266	-0.47229
1.93381	-0.99707	-0.46686
1.93411	-0.96959	-0.46377
1.93442	-0.92619	-0.46069
1.93473	-0.87404	-0.4576
1.93503	-0.83778	-0.45452
1.93534	-0.81444	-0.46065
1.93564	-0.80702	-0.46678
1.93595	-0.80196	-0.47291
1.93625	-0.79687	-0.479
1.93656	-0.7848	-0.47904
1.93686	-0.78866	-0.47904
1.93717	-0.82667	-0.47904
1.93748	-0.88059	-0.47904
1.93778	-0.93551	-0.48809
1.93809	-0.97452	-0.49714
1.93839	-0.9976	-0.49779
1.9387	-1.02069	-0.48529
1.939	-1.04179	-0.45859
1.93931	-1.06289	-0.43185
1.93961	-1.07851	-0.41318
1.93992	-1.07822	-0.40766
1.94023	-1.05505	-0.41071
1.94053	-1.03188	-0.42165
1.94084	-0.9981	-0.42897
1.94114	-0.96432	-0.43629
1.94145	-0.94646	-0.43786
1.94175	-0.92859	-0.43942
1.94206	-0.92892	-0.44099
1.94236	-0.92921	-0.44251
1.94267	-0.92059	-0.45065
1.94298	-0.92785	-0.45876
1.94328	-0.95537	-0.4669
1.94359	-0.98285	-0.47501
1.94389	-1.02032	-0.4871
1.9442	-1.04183	-0.49919
1.9445	-1.04631	-0.51129
1.94481	-1.05074	-0.52334
1.94511	-1.05423	-0.51306
1.94542	-1.05767	-0.50273
1.94573	-1.07408	-0.49245
1.94603	-1.09045	-0.48212
1.94634	-1.12179	-0.49027
1.94664	-1.15308	-0.49841
1.94695	-1.17331	-0.50656
1.94725	-1.17758	-0.51466
1.94756	-1.16792	-0.51557
1.94786	-1.14235	-0.51647
1.94817	-1.09493	-0.50207
1.94848	-1.04747	-0.48763
1.94878	-1.01593	-0.47867
1.94909	-0.98438	-0.4776
1.94939	-0.97095	-0.48048
1.9497	-0.9734	-0.49648
1.95	-0.96689	-0.52075
1.95031	-0.96038	-0.54502
1.95062	-0.97448	-0.57011
1.95092	-0.98853	-0.59517
1.95123	-1.00258	-0.59517
1.95153	-1.01663	-0.59517
1.95184	-1.01016	-0.59517
1.95214	-1.00366	-0.59512
1.95245	-0.99715	-0.58788
1.95275	-0.99064	-0.58064
1.95306	-0.97821	-0.55761
1.95337	-0.96573	-0.53453
1.95367	-0.95325	-0.51446
1.95398	-0.94078	-0.49438
1.95428	-0.93879	-0.4901
1.95459	-0.93676	-0.48578
1.95489	-0.95661	-0.48611
1.9552	-0.99238	-0.48644
1.9555	-1.02587	-0.48677
1.95581	-1.04341	-0.48706
1.95612	-1.02778	-0.48336
1.95642	-0.99624	-0.47961
1.95673	-0.98476	-0.47587
1.95703	-0.98915	-0.47213
1.95734	-0.9836	-0.48023
1.95764	-0.97804	-0.48833
1.95795	-0.94629	-0.49644
1.95825	-0.91454	-0.50454
1.95856	-0.88379	-0.50466
1.95887	-0.85303	-0.50479
1.95917	-0.83657	-0.50491
1.95948	-0.83599	-0.50504
1.95978	-0.82646	-0.50121
1.96009	-0.81693	-0.49738
1.96039	-0.79048	-0.49356
1.9607	-0.76404	-0.48973
1.961	-0.76943	-0.47998
1.96131	-0.77481	-0.47019
1.96162	-0.77966	-0.4604
1.96192	-0.78451	-0.45061
1.96223	-0.79036	-0.44082
1.96253	-0.79616	-0.43103
1.96284	-0.82953	-0.42206
1.96314	-0.87877	-0.41309
1.96345	-0.91744	-0.41309
1.96375	-0.95607	-0.42626
1.96406	-0.96988	-0.43646
1.96437	-0.95715	-0.43876
1.96467	-0.95935	-0.43449
1.96498	-0.9615	-0.43021
1.96528	-0.95408	-0.42544
1.96559	-0.94662	-0.42066
1.96589	-0.9392	-0.42733
1.9662	-0.93174	-0.43399
1.9665	-0.92246	-0.44066
1.96681	-0.91317	-0.44728
1.96712	-0.90389	-0.45065
1.96742	-0.89456	-0.45403
1.96773	-0.89854	-0.47319
1.96803	-0.90248	-0.49232
1.96834	-0.90646	-0.50738
1.96864	-0.91039	-0.52243
1.96895	-0.92134	-0.5217
1.96925	-0.93228	-0.52091
1.96956	-0.94223	-0.52083
1.96987	-0.95213	-0.52071
1.97017	-0.97336	-0.52063
1.97048	-0.97862	-0.5205
1.97078	-0.96569	-0.51783
1.97109	-0.9368	-0.51515
1.97139	-0.907	-0.51248
1.9717	-0.89307	-0.50977
1.972	-0.88511	-0.51005
1.97231	-0.87715	-0.51034
1.97262	-0.85991	-0.51063
1.97292	-0.84267	-0.51088
1.97323	-0.81747	-0.51939
1.97353	-0.80818	-0.52791
1.97384	-0.83641	-0.52063
1.97414	-0.88051	-0.5133
1.97445	-0.91665	-0.50306
1.97476	-0.9528	-0.49278
1.97506	-0.98098	-0.48253
1.97537	-1.00917	-0.47225
1.97567	-1.04631	-0.45238
1.97598	-1.06753	-0.43251
1.97628	-1.05866	-0.41264
1.97659	-1.04979	-0.39273
1.97689	-1.03993	-0.3778
1.9772	-1.03002	-0.36287
1.97751	-1.03707	-0.34793
1.97781	-1.04411	-0.33296
1.97812	-1.05016	-0.32699
1.97842	-1.05617	-0.32103
1.97873	-1.0599	-0.33086
1.97903	-1.04772	-0.34065
1.97934	-1.01895	-0.34818
1.97964	-0.99014	-0.35571
1.97995	-0.9574	-0.36324
1.98026	-0.94057	-0.37072
1.98056	-0.9317	-0.37689
1.98087	-0.92279	-0.38306
1.98117	-0.92888	-0.38924
1.98148	-0.95089	-0.39541
1.98178	-0.96395	-0.40158
1.98209	-0.97696	-0.40775
1.98239	-0.97344	-0.41392
1.9827	-0.96992	-0.42009
1.98301	-0.96639	-0.43852
1.98331	-0.96283	-0.45695
1.98362	-0.94554	-0.47455
1.98392	-0.92826	-0.49216
1.98423	-0.91098	-0.5017
1.98453	-0.89365	-0.49808
1.98484	-0.88432	-0.47554
1.98514	-0.875	-0.453
1.98545	-0.86567	-0.45008
1.98576	-0.8563	-0.44711
1.98606	-0.86078	-0.44419
1.98637	-0.86526	-0.44123
1.98667	-0.86973	-0.44588
1.98698	-0.87417	-0.45049
1.98728	-0.87765	-0.45514
1.98759	-0.88109	-0.45974
1.98789	-0.89353	-0.4662
1.9882	-0.89	-0.47262
1.98851	-0.88022	-0.47908
1.98881	-0.87044	-0.4855
1.98912	-0.85966	-0.48488
1.98942	-0.84884	-0.48422
1.98973	-0.82182	-0.4727
1.99003	-0.79475	-0.45328
1.99034	-0.76773	-0.43144
1.99064	-0.74066	-0.41745
1.99095	-0.70306	-0.41696
1.99126	-0.66543	-0.42963
1.99156	-0.65001	-0.443
1.99187	-0.66112	-0.44843
1.99217	-0.70108	-0.4407
1.99248	-0.74103	-0.4198
1.99278	-0.78165	-0.3973
1.99309	-0.82227	-0.38265
1.99339	-0.85995	-0.37854
1.9937	-0.88167	-0.37443
1.99401	-0.88582	-0.36587
1.99431	-0.88996	-0.35731
1.99462	-0.89908	-0.34925
1.99492	-0.9082	-0.34119
1.99523	-0.93224	-0.33572
1.99553	-0.95628	-0.33814
1.99584	-0.9562	-0.35719
1.99615	-0.94016	-0.38409
1.99645	-0.93406	-0.40791
1.99676	-0.92797	-0.41857
1.99706	-0.93149	-0.41079
1.99737	-0.95093	-0.40297
1.99767	-0.96142	-0.40795
1.99798	-0.97191	-0.41293
1.99828	-0.99238	-0.41791
1.99859	-1.01282	-0.42284
1.9989	-1.03325	-0.43506
1.9992	-1.05369	-0.44728
1.99951	-1.07047	-0.4437
1.99981	-1.08726	-0.44008
2.00012	-1.07752	-0.4439
2.00042	-1.06778	-0.44769
2.00073	-1.0723	-0.45148
2.00103	-1.07677	-0.45526
2.00134	-1.08026	-0.45152
2.00165	-1.08374	-0.44773
2.00195	-1.07064	-0.44395
2.00226	-1.04162	-0.44016
2.00256	-1.02256	-0.44646
2.00287	-1.00349	-0.45271
2.00317	-0.99093	-0.45896
2.00348	-0.99425	-0.46521
2.00378	-0.98861	-0.46229
2.00409	-0.98297	-0.45933
2.0044	-0.9969	-0.45637
2.0047	-1.01083	-0.45341
2.00501	-1.02376	-0.45193
2.00531	-1.03669	-0.45041
2.00562	-1.02654	-0.44839
2.00592	-1.00042	-0.44637
2.00623	-0.9833	-0.44929
2.00653	-0.96615	-0.44432
2.00684	-0.91985	-0.43885
2.00715	-0.8735	-0.44127
2.00745	-0.81925	-0.44131
2.00776	-0.78087	-0.43346
2.00806	-0.77651	-0.43054
2.00837	-0.78804	-0.42762
2.00867	-0.79164	-0.42025
2.00898	-0.79521	-0.41289
2.00928	-0.82368	-0.40553
2.00959	-0.85212	-0.39816
2.0099	-0.8796	-0.4054
2.0102	-0.90704	-0.4126
2.01051	-0.9031	-0.41931
2.01081	-0.88325	-0.42601
2.01112	-0.87334	-0.43996
2.01142	-0.86343	-0.446
2.01173	-0.86215	-0.44514
2.01203	-0.87678	-0.43638
2.01234	-0.88246	-0.42515
2.01265	-0.88814	-0.41392
2.01295	-0.90128	-0.41799
2.01326	-0.91442	-0.42206
2.01356	-0.92756	-0.42498
2.01387	-0.94069	-0.4279
2.01417	-0.94057	-0.43477
2.01448	-0.94045	-0.43374
2.01478	-0.94032	-0.41984
2.01509	-0.9402	-0.39804
2.0154	-0.93916	-0.38068
2.0157	-0.93812	-0.36328
2.01601	-0.93808	-0.33868
2.01631	-0.93804	-0.32198
2.01662	-0.95193	-0.31663
2.01692	-0.98173	-0.31124
2.01723	-1.01054	-0.3156
2.01753	-1.02343	-0.31996
2.01784	-1.01891	-0.32383
2.01815	-0.99848	-0.32765
2.01845	-0.97705	-0.33234
2.01876	-0.97153	-0.32909
2.01906	-0.96934	-0.31502
2.01937	-0.96714	-0.30091
2.01967	-0.96594	-0.28853
2.01998	-0.96474	-0.28401
2.02029	-0.96527	-0.29084
2.02059	-0.96577	-0.29766
2.0209	-0.95736	-0.307
2.0212	-0.96482	-0.3163
2.02151	-0.98094	-0.3256
2.02181	-0.99703	-0.33489
2.02212	-1.0221	-0.33633
2.02242	-1.03122	-0.33773
2.02273	-1.00938	-0.33913
2.02304	-0.97157	-0.34053
2.02334	-0.94177	-0.34588
2.02365	-0.91193	-0.35122
2.02395	-0.87417	-0.35657
2.02426	-0.83637	-0.36192
2.02456	-0.79065	-0.362
2.02487	-0.7608	-0.36204
2.02517	-0.7601	-0.36213
2.02548	-0.77531	-0.36217
2.02579	-0.78256	-0.35402
2.02609	-0.78982	-0.34584
2.0264	-0.7795	-0.33769
2.0267	-0.76918	-0.3295
2.02701	-0.75985	-0.31807
2.02731	-0.75048	-0.30659
2.02762	-0.74033	-0.30651
2.02792	-0.74609	-0.31428
2.02823	-0.7429	-0.32325
2.02854	-0.73971	-0.33218
2.02884	-0.75077	-0.3416
2.02915	-0.76184	-0.35102
2.02945	-0.77291	-0.34567
2.02976	-0.78393	-0.34028
2.03006	-0.79512	-0.33493
2.03037	-0.80627	-0.32954
2.03067	-0.81747	-0.33078
2.03098	-0.82861	-0.33197
2.03129	-0.83185	-0.33321
2.03159	-0.83504	-0.3344
2.0319	-0.83823	-0.34501
2.0322	-0.84142	-0.35558
2.03251	-0.85775	-0.37064
2.03281	-0.87404	-0.37776
2.03312	-0.88938	-0.37224
2.03342	-0.90468	-0.36669
2.03373	-0.90708	-0.36064
2.03404	-0.89353	-0.3546
2.03434	-0.85411	-0.35225
2.03465	-0.81469	-0.34987
2.03495	-0.80387	-0.34748
2.03526	-0.83015	-0.34509
2.03556	-0.87168	-0.34764
2.03587	-0.91321	-0.3502
2.03617	-0.9402	-0.35324
2.03648	-0.95122	-0.35628
2.03679	-0.94467	-0.35275
2.03709	-0.93812	-0.35711
2.0374	-0.92333	-0.37233
2.0377	-0.90849	-0.38755
2.03801	-0.90957	-0.39224
2.03831	-0.91064	-0.38903
2.03862	-0.90911	-0.39026
2.03892	-0.90753	-0.3915
2.03923	-0.90596	-0.39014
2.03954	-0.90438	-0.38878
2.03984	-0.91893	-0.38693
2.04015	-0.93344	-0.38504
2.04045	-0.94795	-0.37628
2.04076	-0.96246	-0.35957
2.04106	-0.97701	-0.34292
2.04137	-0.99151	-0.33411
2.04167	-1.00602	-0.33094
2.04198	-1.02053	-0.32774
2.04229	-1.0185	-0.32588
2.04259	-1.01642	-0.32399
2.0429	-1.01336	-0.33316
2.0432	-1.01029	-0.35546
2.04351	-1.00793	-0.37484
2.04381	-0.9896	-0.38627
2.04412	-0.94409	-0.38594
2.04443	-0.89858	-0.38561
2.04473	-0.87384	-0.37245
2.04504	-0.86497	-0.35925
2.04534	-0.84714	-0.35349
2.04565	-0.82932	-0.36085
2.04595	-0.81813	-0.36875
2.04626	-0.80694	-0.37661
2.04656	-0.79575	-0.37512
2.04687	-0.78455	-0.37364
2.04718	-0.77937	-0.37216
2.04748	-0.77415	-0.37064
2.04779	-0.76893	-0.36307
2.04809	-0.7637	-0.35546
2.0484	-0.77705	-0.34789
2.0487	-0.7904	-0.34028
2.04901	-0.80375	-0.32597
2.04931	-0.81709	-0.31161
2.04962	-0.82045	-0.29725
2.04993	-0.82377	-0.2829
2.05023	-0.81817	-0.26591
2.05054	-0.82845	-0.24892
2.05084	-0.84872	-0.23851
2.05115	-0.86895	-0.24127
2.05145	-0.86729	-0.25772
2.05176	-0.84971	-0.2873
2.05206	-0.82406	-0.31474
2.05237	-0.79836	-0.33428
2.05268	-0.79458	-0.33489
2.05298	-0.80669	-0.33551
2.05329	-0.81054	-0.33563
2.05359	-0.81436	-0.33576
2.0539	-0.82016	-0.32267
2.0542	-0.82596	-0.30959
2.05451	-0.81195	-0.29651
2.05481	-0.81386	-0.28339
2.05512	-0.83865	-0.29269
2.05543	-0.86339	-0.30198
2.05573	-0.87127	-0.31128
2.05604	-0.87914	-0.32054
2.05634	-0.88702	-0.32342
2.05665	-0.89485	-0.3263
2.05695	-0.91632	-0.32918
2.05726	-0.93779	-0.33201
2.05756	-0.95926	-0.34147
2.05787	-0.98069	-0.35094
2.05818	-0.9836	-0.3604
2.05848	-0.9865	-0.36982
2.05879	-0.9894	-0.37599
2.05909	-0.99226	-0.38216
2.0594	-0.99877	-0.38833
2.0597	-1.00523	-0.39446
2.06001	-1.01174	-0.39142
2.06031	-1.01821	-0.38837
2.06062	-1.02471	-0.38533
2.06093	-1.03118	-0.38224
2.06123	-1.03669	-0.36834
2.06154	-1.04216	-0.35443
2.06184	-1.02861	-0.34053
2.06215	-0.9991	-0.32658
2.06245	-0.97957	-0.32716
2.06276	-0.96001	-0.32774
2.06306	-0.95242	-0.32831
2.06337	-0.96071	-0.32885
2.06368	-0.99027	-0.33802
2.06398	-1.01978	-0.34719
2.06429	-1.01186	-0.35637
2.06459	-0.97738	-0.3655
2.0649	-0.95781	-0.34966
2.0652	-0.93825	-0.33378
2.06551	-0.91906	-0.31794
2.06582	-0.89983	-0.30207
2.06612	-0.88159	-0.30038
2.06643	-0.86335	-0.29869
2.06673	-0.85145	-0.29701
2.06704	-0.85543	-0.29528
2.06734	-0.85145	-0.28224
2.06765	-0.84747	-0.26916
2.06795	-0.86177	-0.26928
2.06826	-0.89195	-0.26936
2.06857	-0.92113	-0.27343
2.06887	-0.93439	-0.27751
2.06918	-0.938	-0.28158
2.06948	-0.92569	-0.28561
2.06979	-0.8905	-0.29446
2.07009	-0.85527	-0.30326
2.0704	-0.81908	-0.3121
2.0707	-0.79881	-0.32091
2.07101	-0.79247	-0.3221
2.07132	-0.802	-0.32329
2.07162	-0.82866	-0.32449
2.07193	-0.85531	-0.32564
2.07223	-0.88196	-0.33506
2.07254	-0.90857	-0.34444
2.07284	-0.93489	-0.34069
2.07315	-0.9453	-0.33691
2.07345	-0.93381	-0.3237
2.07376	-0.92229	-0.3105
2.07407	-0.92905	-0.31046
2.07437	-0.95172	-0.31042
2.07468	-0.96445	-0.3135
2.07498	-0.97713	-0.31659
2.07529	-0.97394	-0.31967
2.07559	-0.95483	-0.32276
2.0759	-0.94567	-0.32593
2.0762	-0.93647	-0.32909
2.07651	-0.9419	-0.32436
2.07682	-0.96324	-0.31963
2.07712	-0.97564	-0.32329
2.07743	-0.98799	-0.32695
2.07773	-0.99342	-0.33851
2.07804	-0.99885	-0.35007
2.07834	-1.00428	-0.34921
2.07865	-1.00967	-0.34835
2.07895	-1.01224	-0.33432
2.07926	-1.01481	-0.32029
2.07957	-1.01738	-0.3163
2.07987	-1.01991	-0.31231
2.08018	-1.02347	-0.31671
2.08048	-1.02703	-0.32111
2.08079	-1.03955	-0.32568
2.08109	-1.03611	-0.33814
2.0814	-1.0095	-0.34978
2.0817	-0.98289	-0.35353
2.08201	-0.97717	-0.34279
2.08232	-0.98733	-0.31889
2.08262	-1.00548	-0.29483
2.08293	-1.00772	-0.27076
2.08323	-0.98807	-0.25624
2.08354	-0.96838	-0.25488
2.08384	-0.95645	-0.26011
2.08415	-0.94451	-0.27323
2.08445	-0.93257	-0.28372
2.08476	-0.92059	-0.29421
2.08507	-0.8944	-0.29203
2.08537	-0.86816	-0.28985
2.08568	-0.83467	-0.2838
2.08598	-0.81705	-0.27775
2.08629	-0.8265	-0.2796
2.08659	-0.86248	-0.28146
2.0869	-0.88453	-0.29252
2.0872	-0.90654	-0.30359
2.08751	-0.91168	-0.31465
2.08782	-0.91678	-0.32572
2.08812	-0.92192	-0.32383
2.08843	-0.92702	-0.32189
2.08873	-0.92772	-0.32
2.08904	-0.92838	-0.31807
2.08934	-0.92905	-0.31618
2.08965	-0.92971	-0.31424
2.08996	-0.90849	-0.31235
2.09026	-0.88727	-0.31042
2.09057	-0.86604	-0.31379
2.09087	-0.84482	-0.31712
2.09118	-0.85083	-0.32049
2.09148	-0.8568	-0.32383
2.09179	-0.8946	-0.31799
2.09209	-0.93241	-0.3121
2.0924	-0.9523	-0.30626
2.09271	-0.9722	-0.30038
2.09301	-0.99209	-0.29561
2.09332	-1.01199	-0.29079
2.09362	-0.99856	-0.28602
2.09393	-0.98509	-0.28121
2.09423	-0.97162	-0.27644
2.09454	-0.95815	-0.27163
2.09484	-0.97186	-0.26681
2.09515	-0.98559	-0.262
2.09546	-0.99931	-0.25986
2.09576	-1.01302	-0.25768
2.09607	-1.05613	-0.25554
2.09637	-1.0992	-0.25336
2.09668	-1.12436	-0.25204
2.09698	-1.12299	-0.25069
2.09729	-1.08448	-0.24933
2.09759	-1.03006	-0.24797
2.0979	-0.98525	-0.23913
2.09821	-0.94045	-0.23024
2.09851	-0.91877	-0.23456
2.09882	-0.93419	-0.23884
2.09912	-0.98177	-0.25451
2.09943	-1.02936	-0.27014
2.09973	-1.06567	-0.27261
2.10004	-1.10198	-0.27508
2.10034	-1.12137	-0.2641
2.10065	-1.11424	-0.25307
2.10096	-1.08129	-0.23501
2.10126	-1.0483	-0.21691
2.10157	-1.01365	-0.21531
2.10187	-0.97899	-0.22683
2.10218	-0.96954	-0.2441
2.10248	-0.96009	-0.26138
2.10279	-0.98248	-0.27187
2.10309	-1.00486	-0.28236
2.1034	-1.01398	-0.29285
2.10371	-1.0231	-0.3033
2.10401	-1.03222	-0.31379
2.10432	-1.04129	-0.32424
2.10462	-1.0335	-0.33473
2.10493	-1.02571	-0.34518
2.10523	-1.00299	-0.35106
2.10554	-1.00677	-0.35694
2.10584	-1.03296	-0.34966
2.10615	-1.05916	-0.34234
2.10646	-1.05518	-0.33177
2.10676	-1.05116	-0.32115
2.10707	-1.06509	-0.32375
2.10737	-1.07901	-0.33419
2.10768	-1.09294	-0.34106
2.10798	-1.10682	-0.33473
2.10829	-1.09874	-0.32313
2.10859	-1.09066	-0.31153
2.1089	-1.08258	-0.30667
2.10921	-1.07445	-0.30182
2.10951	-1.06637	-0.2838
2.10982	-1.05829	-0.26578
2.11012	-1.0502	-0.24427
2.11043	-1.04208	-0.22271
2.11073	-1.06666	-0.21432
[truncated: 27,454 more rows]

## Sheet: Figure 1b
Wavelength	fresh	target	aged
500	-0.02959	-0.01542	-0.0139
499	-0.0297	-0.0156	-0.01397
498	-0.03015	-0.01483	-0.01342
497	-0.02974	-0.01452	-0.01257
496	-0.02984	-0.01404	-0.01182
495	-0.03006	-0.0141	-0.01162
494	-0.03025	-0.01351	-0.01157
493	-0.03037	-0.01289	-0.0103
492	-0.03074	-0.01265	-0.00981
491	-0.03054	-0.0125	-0.0094
490	-0.03024	-0.01173	-0.00852
489	-0.03029	-0.01135	-0.00778
488	-0.03091	-0.01097	-0.00678
487	-0.03115	-0.01056	-0.00647
486	-0.03103	-0.01036	-0.00531
485	-0.03114	-0.00979	-0.00449
484	-0.03123	-0.00882	-0.00343
483	-0.03075	-0.00809	-0.00252
482	-0.03119	-0.00811	-0.00144
481	-0.03135	-0.00757	-0.000509
480	-0.03216	-0.00708	7.6E-5
479	-0.03138	-0.00652	0.00178
478	-0.03172	-0.00538	0.00296
477	-0.03188	-0.00462	0.00402
476	-0.03158	-0.004	0.00586
475	-0.03225	-0.0034	0.00665
474	-0.03175	-0.00287	0.00843
473	-0.03169	-0.00231	0.00982
472	-0.03157	-0.00094	0.01188
471	-0.03187	-0.000743	0.0128
470	-0.03202	2.78E-4	0.01449
469	-0.03202	0.00105	0.01676
468	-0.03191	0.00155	0.01803
467	-0.03213	0.00236	0.01988
466	-0.03171	0.00359	0.02195
465	-0.03131	0.00468	0.02426
464	-0.03237	0.00482	0.02583
463	-0.03142	0.00627	0.02842
462	-0.03205	0.00724	0.03028
461	-0.03144	0.00797	0.03255
460	-0.03118	0.00841	0.03461
459	-0.03077	0.00958	0.03714
458	-0.03103	0.01084	0.03916
457	-0.03052	0.01153	0.04244
456	-0.0297	0.01314	0.04464
455	-0.02986	0.01378	0.0472
454	-0.02904	0.01494	0.05009
453	-0.02922	0.01519	0.05257
452	-0.02819	0.01705	0.05572
451	-0.02849	0.01765	0.05827
450	-0.02728	0.01918	0.06155
449	-0.02656	0.0195	0.06479
448	-0.0253	0.02116	0.06872
447	-0.02501	0.02257	0.07216
446	-0.02414	0.02387	0.07536
445	-0.0228	0.02577	0.07947
444	-0.02276	0.02628	0.08252
443	-0.02137	0.02774	0.08662
442	-0.02041	0.02875	0.08997
441	-0.01938	0.03059	0.09474
440	-0.01838	0.03192	0.09834
439	-0.01692	0.03365	0.10302
438	-0.01541	0.03471	0.10744
437	-0.01382	0.03635	0.11254
436	-0.01292	0.03739	0.11681
435	-0.01253	0.03814	0.12153
434	-0.01125	0.03997	0.12648
433	-0.01016	0.04055	0.13158
432	-0.00939	0.04174	0.13725
431	-0.00829	0.04264	0.14261
430	-0.00666	0.04448	0.14917
429	-0.00539	0.04584	0.1555
428	-0.0048	0.0467	0.16078
427	-0.00391	0.04725	0.16731
426	-0.00356	0.04808	0.1747
425	-0.0031	0.04911	0.18146
424	-0.00327	0.04924	0.18824
423	-0.00281	0.0502	0.19577
422	-0.00263	0.05065	0.20434
421	-0.0021	0.05087	0.21266
420	-0.00259	0.05133	0.22081
419	-0.00228	0.05153	0.2303
418	-0.00251	0.05185	0.2393
417	-0.00351	0.05257	0.24981
416	-0.004	0.05233	0.25959
415	-0.00403	0.05313	0.27084
414	-0.00526	0.05235	0.28115
413	-0.00495	0.05313	0.29324
412	-0.00654	0.05257	0.30492
411	-0.00625	0.05318	0.31858
410	-0.00689	0.05406	0.33134
409	-0.00753	0.05429	0.34526
408	-0.00773	0.05505	0.3613
407	-0.00855	0.05515	0.37665
406	-0.01004	0.05521	0.39121
405	-0.01106	0.05488	0.40763
404	-0.01146	0.05565	0.42485
403	-0.0117	0.05679	0.44216
402	-0.0123	0.05751	0.4603
401	-0.01279	0.05866	0.47989
400	-0.01274	0.05935	0.49999
399	-0.0137	0.06005	0.51954
398	-0.01464	0.06118	0.54031
397	-0.01472	0.06207	0.56126
396	-0.01555	0.06288	0.58328
395	-0.01528	0.06471	0.60472
394	-0.01587	0.06474	0.62727
393	-0.01647	0.06593	0.64972
392	-0.01716	0.06612	0.67266
391	-0.01756	0.06735	0.69658
390	-0.01774	0.06892	0.71976
389	-0.01803	0.07047	0.74374
388	-0.01843	0.07088	0.7674
387	-0.01809	0.07194	0.79157
386	-0.01925	0.07282	0.81493
385	-0.01965	0.07327	0.83812
384	-0.01942	0.07499	0.86192
383	-0.01921	0.07483	0.88553
382	-0.01914	0.0769	0.90824
381	-0.02038	0.07711	0.92778
380	-0.01993	0.07737	0.94957
379	-0.01962	0.07842	0.97166
378	-0.0181	0.07913	0.99269
377	-0.02038	0.0784	1.0117
376	-0.02155	0.07901	1.02659
375	-0.02101	0.0821	1.04413
374	-0.02046	0.0814	1.05881
373	-0.02126	0.08101	1.0725
372	-0.02085	0.08281	1.08303
371	-0.02098	0.08333	1.09339
370	-0.02189	0.08599	1.10165
369	-0.02135	0.08637	1.10815
368	-0.02247	0.08529	1.11393
367	-0.02338	0.08689	1.11781
366	-0.02288	0.08835	1.11833
365	-0.02266	0.08902	1.11596
364	-0.02311	0.09085	1.11443
363	-0.02321	0.09186	1.10936
362	-0.02297	0.09423	1.10264
361	-0.02363	0.09592	1.09253
360	-0.0243	0.0977	1.08358
359	-0.02488	0.10019	1.06908
358	-0.02531	0.10382	1.05356
357	-0.02558	0.1093	1.03722
356	-0.02493	0.11585	1.01954
355	-0.02513	0.12282	1.00133
354	-0.02592	0.1325	0.97933
353	-0.02476	0.14489	0.96074
352	-0.02479	0.16063	0.93702
351	-0.02684	0.17775	0.91097
350	-0.02631	0.201	0.88763
349	-0.02617	0.22944	0.8606
348	-0.02537	0.26309	0.83739
347	-0.0262	0.30292	0.81296
346	-0.02568	0.34812	0.78638
345	-0.02497	0.40187	0.76099
344	-0.02309	0.4579	0.7366
343	-0.02234	0.51991	0.71396
342	-0.02357	0.58691	0.69168
341	-0.02324	0.65297	0.6699
340	-0.02219	0.72429	0.64972
339	-0.02133	0.79851	0.63198
338	-0.01981	0.87466	0.61757
337	-0.02031	0.951	0.60371
336	-0.01721	1.0282	0.59183
335	-0.01792	1.10439	0.5828
334	-0.01652	1.18801	0.57821
333	-0.01336	1.27921	0.57646
332	-0.01244	1.37638	0.5797
331	-0.00855	1.48289	0.58878
330	-0.00667	1.58686	0.59678
329	-0.00489	1.70584	0.60936
328	-0.00253	1.83502	0.62901
327	3.77E-4	1.97969	0.65245
326	0.00429	2.13286	0.67864
325	0.00732	2.2799	0.70948
324	0.00885	2.43617	0.74598
323	0.01136	2.59569	0.79128
322	0.01438	2.82434	0.84008
321	0.01714	2.99602	0.8959
320	0.01808	3.1776	0.9512
319	0.01929	3.9214	1.01657
318	0.02374	10	1.08996
317	0.02591	4.14548	1.16857
316	0.02896	10	1.24955
315	0.03182	10	1.3314
314	0.03496	10	1.4288
313	0.03954	10	1.5342
312	0.04363	10	1.63835
311	0.04979	10	1.7436
310	0.05749	10	1.84826
309	0.06526	10	1.97691
308	0.0746	10	2.09655
307	0.08604	10	2.22234
306	0.10163	10	2.33628
305	0.11678	10	2.50795
304	0.13858	10	2.64032
303	0.16245	10	2.8852
302	0.18877	4.687	3.08857
301	0.22232	10	3.14079
300	0.2608	10	3.44625

## Sheet: Figure 1c
wavelength	fresh	aged	target
500	0.03429	0.03591	0.03143
499	0.03415	0.03608	0.03142
498	0.03476	0.03658	0.03245
497	0.03464	0.03651	0.03158
496	0.0351	0.03678	0.03153
495	0.03485	0.03681	0.03144
494	0.03521	0.03713	0.03163
493	0.03556	0.03715	0.03164
492	0.03516	0.03713	0.03158
491	0.03585	0.03757	0.032
490	0.03582	0.03744	0.032
489	0.03593	0.0378	0.03187
488	0.03594	0.03818	0.03173
487	0.0363	0.03868	0.03217
486	0.03659	0.03837	0.03235
485	0.03632	0.03813	0.03209
484	0.0366	0.03865	0.0324
483	0.0371	0.03901	0.03259
482	0.03733	0.03935	0.03272
481	0.038	0.03997	0.03296
480	0.03771	0.03963	0.03291
479	0.03809	0.03975	0.03254
478	0.03824	0.04028	0.03296
477	0.03852	0.04038	0.0331
476	0.03876	0.04085	0.03397
475	0.03876	0.04042	0.03321
474	0.03955	0.04143	0.03382
473	0.0396	0.04134	0.03398
472	0.03985	0.04198	0.03407
471	0.04009	0.04249	0.03429
470	0.0404	0.04205	0.03445
469	0.04046	0.04236	0.03439
468	0.04046	0.04286	0.03459
467	0.04072	0.04242	0.03452
466	0.04101	0.04271	0.03441
465	0.04098	0.04365	0.03443
464	0.04094	0.04348	0.03517
463	0.04098	0.04345	0.03466
462	0.04205	0.04453	0.03494
461	0.04222	0.04415	0.0349
460	0.04171	0.04388	0.03497
459	0.04218	0.04456	0.03518
458	0.04337	0.04481	0.03581
457	0.04302	0.04526	0.03561
456	0.04331	0.04559	0.03621
455	0.04355	0.04539	0.03591
454	0.04374	0.04603	0.03618
453	0.04403	0.04639	0.03641
452	0.04471	0.04626	0.03704
451	0.04428	0.04736	0.03703
450	0.04521	0.04672	0.03661
449	0.04494	0.04679	0.03676
448	0.04471	0.04714	0.03667
447	0.0448	0.04775	0.03748
446	0.04491	0.04827	0.0372
445	0.04583	0.04906	0.03806
444	0.0455	0.04898	0.0375
443	0.04644	0.04897	0.03804
442	0.04659	0.04979	0.03781
441	0.04598	0.04942	0.03762
440	0.04657	0.05022	0.03845
439	0.0466	0.04981	0.03857
438	0.04618	0.05039	0.03833
437	0.04641	0.05015	0.03897
436	0.04664	0.05041	0.03934
435	0.0474	0.0517	0.04011
434	0.04711	0.05181	0.03965
433	0.04731	0.05231	0.04034
432	0.04711	0.05255	0.04046
431	0.04702	0.05245	0.04071
430	0.04678	0.05248	0.04047
429	0.04787	0.05349	0.04151
428	0.04774	0.05388	0.04199
427	0.04869	0.05423	0.04236
426	0.04767	0.05474	0.04215
425	0.04762	0.05488	0.04238
424	0.04805	0.05612	0.0423
423	0.04732	0.05569	0.04268
422	0.0475	0.05636	0.04233
421	0.04711	0.05628	0.04228
420	0.04775	0.05704	0.04258
419	0.04774	0.0574	0.04269
418	0.04803	0.05809	0.04298
417	0.04806	0.05809	0.04306
416	0.04716	0.05898	0.04268
415	0.04792	0.06009	0.04358
414	0.04712	0.0594	0.04245
413	0.04795	0.06049	0.04242
412	0.04702	0.0609	0.04219
411	0.04702	0.06181	0.04288
410	0.04587	0.06164	0.0417
409	0.04578	0.062	0.04195
408	0.04616	0.06387	0.04277
407	0.04475	0.0637	0.04145
406	0.04527	0.06498	0.04187
405	0.04446	0.06451	0.04155
404	0.04439	0.06668	0.04217
403	0.04459	0.06721	0.04212
402	0.04416	0.06839	0.04256
401	0.04436	0.06847	0.0416
400	0.04415	0.07012	0.04217
399	0.0445	0.07143	0.04311
398	0.04425	0.07118	0.04204
397	0.04399	0.07262	0.04194
396	0.04498	0.07515	0.04386
395	0.04496	0.07661	0.04381
394	0.04481	0.07889	0.04301
393	0.04519	0.07917	0.04303
392	0.04581	0.08141	0.04366
391	0.04675	0.08291	0.04371
390	0.04651	0.08473	0.04406
389	0.04668	0.0862	0.04432
388	0.04728	0.08801	0.04488
387	0.04767	0.09103	0.0452
386	0.04995	0.09364	0.04667
385	0.04913	0.09481	0.04663
384	0.04895	0.09595	0.04592
383	0.04992	0.09847	0.04679
382	0.05048	0.10016	0.04708
381	0.05082	0.10236	0.04736
380	0.05203	0.10378	0.04805
379	0.05176	0.1056	0.04791
378	0.05164	0.10786	0.04958
377	0.05593	0.11246	0.05144
376	0.05353	0.1121	0.04903
375	0.05345	0.11371	0.04943
374	0.05559	0.11595	0.05174
373	0.05576	0.11691	0.05258
372	0.05543	0.11761	0.05085
371	0.05563	0.11787	0.05171
370	0.05648	0.12079	0.05388
369	0.05632	0.12233	0.05263
368	0.05889	0.12386	0.05515
367	0.05911	0.12676	0.05661
366	0.05967	0.12693	0.05729
365	0.06077	0.1281	0.05839
364	0.06098	0.12863	0.05803
363	0.06279	0.13044	0.05995
362	0.06229	0.12996	0.06035
361	0.06198	0.12989	0.06103
360	0.06387	0.13198	0.0631
359	0.06426	0.13233	0.06268
358	0.06661	0.13271	0.06362
357	0.06526	0.13106	0.06465
356	0.06621	0.13183	0.06462
355	0.06591	0.13093	0.06449
354	0.06603	0.13127	0.06563
353	0.06664	0.1318	0.06568
352	0.06567	0.13088	0.06673
351	0.06578	0.12915	0.0646
350	0.06609	0.12939	0.06512
349	0.06753	0.12931	0.0662
348	0.06771	0.12751	0.06544
347	0.06814	0.12751	0.06471
346	0.07049	0.12801	0.06742
345	0.06845	0.1251	0.06606
344	0.06831	0.12451	0.06716
343	0.07007	0.12629	0.06893
342	0.0722	0.12625	0.06806
341	0.07218	0.12429	0.06935
340	0.07173	0.12425	0.07005
339	0.07364	0.12511	0.07071
338	0.07448	0.12374	0.07153
337	0.07319	0.12318	0.07231
336	0.07304	0.12082	0.07017
335	0.07248	0.12056	0.07049
334	0.07462	0.12253	0.07134
333	0.07489	0.12309	0.07151
332	0.07337	0.12163	0.07044
331	0.07406	0.12118	0.07027
330	0.0726	0.12056	0.06893
329	0.07394	0.12192	0.07036
328	0.07418	0.12443	0.0704
327	0.07509	0.12713	0.07235
326	0.07614	0.12677	0.07187
325	0.07617	0.12729	0.07106
324	0.07367	0.12937	0.07191
323	0.07502	0.13226	0.07296
322	0.07714	0.13538	0.07311
321	0.07598	0.13611	0.07235
320	0.07474	0.13867	0.07163
319	0.07582	0.14014	0.0705
318	0.07689	0.1439	0.07228
317	0.07611	0.1442	0.07249
316	0.07656	0.14915	0.07292
315	0.07979	0.15363	0.0734
314	0.07962	0.15552	0.07413
313	0.08227	0.15984	0.073
312	0.08331	0.16613	0.07351
311	0.08332	0.16904	0.07558
310	0.08449	0.17241	0.07648
309	0.08405	0.17682	0.07324
308	0.08496	0.18268	0.07763
307	0.0874	0.1877	0.07938
306	0.08778	0.1911	0.08108
305	0.09103	0.19485	0.08073
304	0.09215	0.20004	0.08116
303	0.09179	0.20257	0.0838
302	0.0934	0.20903	0.08538
301	0.09696	0.21657	0.08927
300	0.09795	0.22029	0.08934
299	0.09915	0.21965	0.09115
298	0.10225	0.224	0.09332
297	0.10489	0.2293	0.09644
296	0.10725	0.23349	0.09805
295	0.11148	0.23725	0.10101
294	0.11745	0.23706	0.10406
293	0.12062	0.23927	0.10843
292	0.12065	0.24155	0.11473
291	0.12581	0.24629	0.11918
290	0.12719	0.24353	0.11981
289	0.13447	0.24128	0.11405
288	0.13548	0.24021	0.11274
287	0.13415	0.24317	0.11796
286	0.14433	0.24162	0.12078
285	0.14387	0.25333	0.13601
284	0.13769	0.27419	0.12662
283	0.10513	0.24579	0.09901
282	-0.06253	0.23684	0.02777
281	-0.88232	10	-0.1745
280	10	10	3.52724
279	10	10	3.42946
278	10	10	10
277	3.5817	10	10
276	10	1.2838	10
275	10	0.86595	10
274	10	0.04975	1.6156
273	10	-0.29683	-0.75382
272	3.49894	3.03905	3.28819
271	3.49214	2.65092	3.79588
270	3.75449	2.86967	10
269	10	3.14086	10
268	10	3.04915	10
267	10	3.37675	10
266	10	0.04022	10
265	10	0.40796	10
264	10	0.71629	10
263	1.827	0.1368	10
262	0.12737	0.34153	10
261	0.29529	0.05837	10
260	-0.05371	-0.21852	0.98282
259	3.64397	3.00966	10
258	10	3.34008	10
257	10	0.08432	10
256	10	0.46236	10
255	-0.09292	10	10
254	-0.08781	1.89946	10
253	-0.0211	1.38589	10
252	0.32419	10	1.11322
251	10	0.98677	0.89687
250	10	-0.12745	0.91944

## Sheet: Figure 1d
	0			1			2			3
1.50018	-0.80751		1.5001	-1.24267		1.50018	-0.52665		1.50025	-1.12724
1.50048	-0.79958		1.5004	-1.27039		1.50048	-0.5346		1.50055	-1.12005
1.50079	-0.79166		1.50071	-1.28111		1.50079	-0.54248		1.50086	-1.11193
1.5011	-0.78374		1.50101	-1.29174		1.5011	-0.55043		1.50117	-1.10127
1.5014	-0.77581		1.50132	-1.30238		1.5014	-0.55831		1.50147	-1.0906
1.50171	-0.79311		1.50162	-1.31301		1.50171	-0.55274		1.50178	-1.07994
1.50201	-0.81035		1.50193	-1.31787		1.50201	-0.54711		1.50208	-1.07249
1.50232	-0.82759		1.50224	-1.32264		1.50232	-0.54153		1.50239	-1.0739
1.50262	-0.84483		1.50254	-1.3275		1.50262	-0.5359		1.50269	-1.0753
1.50293	-0.84852		1.50285	-1.33227		1.50293	-0.52511		1.503	-1.0767
1.50323	-0.85221		1.50315	-1.32909		1.50323	-0.51426		1.5033	-1.07699
1.50354	-0.8559		1.50346	-1.32582		1.50354	-0.51556		1.50361	-1.07431
1.50385	-0.85959		1.50376	-1.32256		1.50385	-0.51681		1.50392	-1.0716
1.50415	-0.86219		1.50407	-1.31929		1.50415	-0.5196		1.50422	-1.06892
1.50446	-0.86479		1.50437	-1.294		1.50446	-0.53371		1.50453	-1.0643
1.50476	-0.8674		1.50468	-1.26872		1.50476	-0.55968		1.50483	-1.05446
1.50507	-0.87		1.50499	-1.24443		1.50507	-0.58565		1.50514	-1.04463
1.50537	-0.8726		1.50529	-1.22015		1.50537	-0.59122		1.50544	-1.03479
1.50568	-0.8752		1.5056	-1.20055		1.50568	-0.58541		1.50575	-1.02953
1.50598	-0.8778		1.5059	-1.19704		1.50598	-0.57462		1.50606	-1.03686
1.50629	-0.88034		1.50621	-1.22099		1.50629	-0.56383		1.50636	-1.04417
1.5066	-0.87605		1.50651	-1.24485		1.5066	-0.55564		1.50667	-1.05149
1.5069	-0.87175		1.50682	-1.23999		1.5069	-0.54746		1.50697	-1.05786
1.50721	-0.86746		1.50713	-1.21906		1.50721	-0.55066		1.50728	-1.06167
1.50751	-0.86316		1.50743	-1.20717		1.50751	-0.55387		1.50758	-1.06548
1.50782	-0.86467		1.50774	-1.1952		1.50782	-0.54426		1.50789	-1.06927
1.50812	-0.86619		1.50804	-1.18464		1.50812	-0.53465		1.50819	-1.07306
1.50843	-0.8677		1.50835	-1.17409		1.50843	-0.53643		1.5085	-1.07686
1.50873	-0.86915		1.50865	-1.16354		1.50873	-0.53821		1.50881	-1.08065
1.50904	-0.86643		1.50896	-1.15291		1.50904	-0.53134		1.50911	-1.08445
1.50935	-0.86365		1.50926	-1.1483		1.50935	-0.52446		1.50942	-1.08729
1.50965	-0.86092		1.50957	-1.1437		1.50965	-0.52256		1.50972	-1.08757
1.50996	-0.85814		1.50988	-1.13558		1.50996	-0.53199		1.51003	-1.08785
1.51026	-0.85542		1.51018	-1.13541		1.51026	-0.54124		1.51033	-1.08813
1.51057	-0.85264		1.51049	-1.15123		1.51057	-0.55043		1.51064	-1.08642
1.51087	-0.84991		1.51079	-1.18305		1.51087	-0.54141		1.51094	-1.07933
1.51118	-0.84713		1.5111	-1.20642		1.51118	-0.53234		1.51125	-1.0724
1.51148	-0.84816		1.5114	-1.22969		1.51148	-0.51799		1.51156	-1.06593
1.51179	-0.84913		1.51171	-1.24904		1.51179	-0.50359		1.51186	-1.06223
1.5121	-0.85016		1.51201	-1.2683		1.5121	-0.49754		1.51217	-1.06877
1.5124	-0.85112		1.51232	-1.28764		1.5124	-0.51041		1.51247	-1.08099
1.51271	-0.85215		1.51263	-1.3069		1.51271	-0.52167		1.51278	-1.08918
1.51301	-0.85312		1.51293	-1.31452		1.51301	-0.53288		1.51308	-1.09687
1.51332	-0.85409		1.51324	-1.32206		1.51332	-0.54462		1.51339	-1.10322
1.51362	-0.85506		1.51354	-1.32968		1.51362	-0.5563		1.51369	-1.10841
1.51393	-0.8403		1.51385	-1.33721		1.51393	-0.55932		1.514	-1.10784
1.51423	-0.82554		1.51415	-1.31712		1.51423	-0.55096		1.51431	-1.09936
1.51454	-0.81078		1.51446	-1.29702		1.51454	-0.549		1.51461	-1.08894
1.51485	-0.79602		1.51476	-1.29367		1.51485	-0.54699		1.51492	-1.07852
1.51515	-0.77303		1.51507	-1.30631		1.51515	-0.55001		1.51522	-1.06809
1.51546	-0.75004		1.51538	-1.31686		1.51546	-0.55298		1.51553	-1.06028
1.51576	-0.72705		1.51568	-1.31125		1.51576	-0.556		1.51583	-1.06229
1.51607	-0.70407		1.51599	-1.31075		1.51607	-0.55897		1.51614	-1.07262
1.51637	-0.69596		1.51629	-1.3182		1.51637	-0.564		1.51644	-1.0861
1.51668	-0.68785		1.5166	-1.32021		1.51668	-0.56898		1.51675	-1.09776
1.51698	-0.70298		1.5169	-1.3141		1.51698	-0.57403		1.51706	-1.1045
1.51729	-0.7181		1.51721	-1.30606		1.51729	-0.57901		1.51736	-1.11007
1.5176	-0.73758		1.51751	-1.28186		1.5176	-0.57835		1.51767	-1.10988
1.5179	-0.75706		1.51782	-1.23748		1.5179	-0.57764		1.51797	-1.10075
1.51821	-0.77654		1.51813	-1.19302		1.51821	-0.57699		1.51828	-1.08685
1.51851	-0.79595		1.51843	-1.1756		1.51851	-0.57628		1.51858	-1.07293
1.51882	-0.78561		1.51874	-1.17418		1.51882	-0.56958		1.51889	-1.05903
1.51912	-0.77521		1.51904	-1.17543		1.51912	-0.56282		1.51919	-1.04543
1.51943	-0.76486		1.51935	-1.16865		1.51943	-0.54966		1.5195	-1.03534
1.51974	-0.75446		1.51965	-1.17342		1.51974	-0.54788		1.51981	-1.03359
1.52004	-0.73105		1.51996	-1.19427		1.52004	-0.54545		1.52011	-1.03496
1.52035	-0.70758		1.52026	-1.20089		1.52035	-0.54296		1.52042	-1.03654
1.52065	-0.70739		1.52057	-1.19143		1.52065	-0.54118		1.52072	-1.03873
1.52096	-0.70715		1.52088	-1.18247		1.52096	-0.5394		1.52103	-1.04091
1.52126	-0.71084		1.52118	-1.1895		1.52126	-0.53756		1.52133	-1.0431
1.52157	-0.71447		1.52149	-1.1998		1.52157	-0.53566		1.52164	-1.04335
1.52187	-0.71816		1.52179	-1.20206		1.52187	-0.53305		1.52195	-1.03839
1.52218	-0.72179		1.5221	-1.20432		1.52218	-0.53045		1.52225	-1.03342
1.52249	-0.72113		1.5224	-1.21454		1.52249	-0.53424		1.52256	-1.02845
1.52279	-0.7204		1.52271	-1.22082		1.52279	-0.52665		1.52286	-1.02194
1.5231	-0.71974		1.52301	-1.21102		1.5231	-0.51408		1.52317	-1.01126
1.5234	-0.71901		1.52332	-1.21077		1.5234	-0.50151		1.52347	-0.99809
1.52371	-0.71423		1.52363	-1.21044		1.52371	-0.49143		1.52378	-0.97821
1.52401	-0.70939		1.52393	-1.20767		1.52401	-0.48135		1.52408	-0.95895
1.52432	-0.70461		1.52424	-1.20491		1.52432	-0.4606		1.52439	-0.94409
1.52462	-0.69977		1.52454	-1.18657		1.52462	-0.43985		1.5247	-0.93932
1.52493	-0.70467		1.52485	-1.19503		1.52493	-0.43072		1.525	-0.94245
1.52524	-0.70951		1.52515	-1.22241		1.52524	-0.43297		1.52531	-0.9442
1.52554	-0.71441		1.52546	-1.24175		1.52554	-0.44661		1.52561	-0.94223
1.52585	-0.71925		1.52576	-1.26729		1.52585	-0.46024		1.52592	-0.94024
1.52615	-0.725		1.52607	-1.29283		1.52615	-0.47376		1.52622	-0.93827
1.52646	-0.73068		1.52638	-1.31067		1.52646	-0.46831		1.52653	-0.93598
1.52676	-0.73643		1.52668	-1.3285		1.52676	-0.44696		1.52683	-0.93288
1.52707	-0.74212		1.52699	-1.34634		1.52707	-0.42562		1.52714	-0.92977
1.52737	-0.73673		1.52729	-1.36418		1.52737	-0.41613		1.52745	-0.92667
1.52768	-0.73129		1.5276	-1.36325		1.52768	-0.40664		1.52775	-0.92406
1.52799	-0.72591		1.5279	-1.36233		1.52799	-0.38577		1.52806	-0.9228
1.52829	-0.72046		1.52821	-1.36141		1.52829	-0.36484		1.52836	-0.92417
1.5286	-0.70709		1.52851	-1.36049		1.5286	-0.34978		1.52867	-0.93272
1.5289	-0.69372		1.52882	-1.35513		1.5289	-0.33472		1.52897	-0.94062
1.52921	-0.65712		1.52913	-1.34969		1.52921	-0.31966		1.52928	-0.94679
1.52951	-0.62053		1.52943	-1.34433		1.52951	-0.30454		1.52958	-0.95295
1.52982	-0.59748		1.52974	-1.33889		1.52982	-0.29826		1.52989	-0.95911
1.53012	-0.57443		1.53004	-1.34525		1.53012	-0.29191		1.5302	-0.96593
1.53043	-0.57461		1.53035	-1.35153		1.53043	-0.28634		1.5305	-0.97456
1.53074	-0.57474		1.53065	-1.35789		1.53074	-0.28071		1.53081	-0.98581
1.53104	-0.58617		1.53096	-1.36418		1.53104	-0.29043		1.53111	-1.00422
1.53135	-0.5976		1.53127	-1.38796		1.53135	-0.31154		1.53142	-1.02123
1.53165	-0.60903		1.53157	-1.41165		1.53165	-0.33265		1.53172	-1.03441
1.53196	-0.62041		1.53188	-1.40864		1.53196	-0.34231		1.53203	-1.04756
1.53226	-0.62748		1.53218	-1.40554		1.53226	-0.35346		1.53233	-1.06072
1.53257	-0.63456		1.53249	-1.40253		1.53257	-0.36455		1.53264	-1.07074
1.53287	-0.64164		1.53279	-1.39943		1.53287	-0.37569		1.53295	-1.07227
1.53318	-0.64866		1.5331	-1.38034		1.53318	-0.38678		1.53325	-1.07378
1.53349	-0.66414		1.5334	-1.36116		1.53349	-0.414		1.53356	-1.07528
1.53379	-0.67957		1.53371	-1.35522		1.53379	-0.4526		1.53386	-1.07435
1.5341	-0.69505		1.53402	-1.34919		1.5341	-0.49119		1.53417	-1.06678
1.5344	-0.71048		1.53432	-1.34324		1.5344	-0.51841		1.53447	-1.05919
1.53471	-0.70854		1.53463	-1.33721		1.53471	-0.53187		1.53478	-1.05161
1.53501	-0.70655		1.53493	-1.3383		1.53501	-0.54533		1.53508	-1.04403
1.53532	-0.70455		1.53524	-1.33931		1.53532	-0.55808		1.53539	-1.03646
1.53562	-0.70256		1.53554	-1.32474		1.53562	-0.57076		1.5357	-1.02887
1.53593	-0.6913		1.53585	-1.31017		1.53593	-0.58102		1.536	-1.02129
1.53624	-0.67999		1.53615	-1.30389		1.53624	-0.59128		1.53631	-1.01417
1.53654	-0.66868		1.53646	-1.30556		1.53654	-0.60794		1.53661	-1.00834
1.53685	-0.65737		1.53677	-1.29668		1.53685	-0.61322		1.53692	-1.00249
1.53715	-0.66983		1.53707	-1.27173		1.53715	-0.61091		1.53722	-0.99664
1.53746	-0.68223		1.53738	-1.24736		1.53746	-0.60859		1.53753	-0.98959
1.53776	-0.69342		1.53768	-1.23899		1.53776	-0.60628		1.53783	-0.97926
1.53807	-0.70461		1.53799	-1.24736		1.53807	-0.60391		1.53814	-0.97184
1.53837	-0.71308		1.53829	-1.25574		1.53837	-0.60586		1.53845	-0.97496
1.53868	-0.70219		1.5386	-1.26143		1.53868	-0.61915		1.53875	-0.9842
1.53899	-0.68066		1.5389	-1.26704		1.53899	-0.62537		1.53906	-0.99055
1.53929	-0.65912		1.53921	-1.25657		1.53929	-0.61257		1.53936	-0.99706
1.5396	-0.67098		1.53952	-1.24611		1.5396	-0.58962		1.53967	-1.00403
1.5399	-0.70993		1.53982	-1.2544		1.5399	-0.56661		1.53997	-1.01126
1.54021	-0.75543		1.54013	-1.26269		1.54021	-0.55381		1.54028	-1.01924
1.54051	-0.78156		1.54043	-1.27098		1.54051	-0.541		1.54059	-1.02713
1.54082	-0.78724		1.54074	-1.27927		1.54082	-0.53738		1.54089	-1.0348
1.54113	-0.78132		1.54104	-1.29124		1.54113	-0.53371		1.5412	-1.03986
1.54143	-0.78071		1.54135	-1.30322		1.54143	-0.51942		1.5415	-1.03657
1.54174	-0.78011		1.54165	-1.32474		1.54174	-0.50507		1.54181	-1.02917
1.54204	-0.77781		1.54196	-1.33018		1.54204	-0.49244		1.54211	-1.02264
1.54235	-0.77551		1.54227	-1.32574		1.54235	-0.49113		1.54242	-1.02352
1.54265	-0.7616		1.54257	-1.32934		1.54265	-0.48272		1.54272	-1.02829
1.54296	-0.74762		1.54288	-1.33696		1.54296	-0.45532		1.54303	-1.03053
1.54326	-0.73208		1.54318	-1.3285		1.54326	-0.41115		1.54334	-1.02599
1.54357	-0.71647		1.54349	-1.31837		1.54357	-0.36692		1.54364	-1.01968
1.54388	-0.72409		1.54379	-1.31619		1.54388	-0.34551		1.54395	-1.00861
1.54418	-0.73171		1.5441	-1.31862		1.54418	-0.32405		1.54425	-1.00018
1.54449	-0.74569		1.5444	-1.30489		1.54449	-0.31071		1.54456	-0.99892
1.54479	-0.7596		1.54471	-1.29074		1.54479	-0.31628		1.54486	-0.99798
1.5451	-0.7619		1.54502	-1.29258		1.5451	-0.34913		1.54517	-0.99795
1.5454	-0.7642		1.54532	-1.29342		1.5454	-0.38198		1.54547	-0.9979
1.54571	-0.76317		1.54563	-1.27818		1.54571	-0.39544		1.54578	-0.99785
1.54601	-0.76208		1.54593	-1.24694		1.54601	-0.40884		1.54609	-0.99874
1.54632	-0.76172		1.54624	-1.21563		1.54632	-0.39953		1.54639	-1.00218
1.54663	-0.76135		1.54654	-1.18439		1.54663	-0.39016		1.5467	-1.00561
1.54693	-0.76607		1.54685	-1.15308		1.54693	-0.38963		1.547	-1.00903
1.54724	-0.78241		1.54715	-1.15249		1.54724	-0.38903		1.54731	-1.01356
1.54754	-0.80309		1.54746	-1.1679		1.54754	-0.39982		1.54761	-1.02109
1.54785	-0.80442		1.54777	-1.17929		1.54785	-0.41062		1.54792	-1.0286
1.54815	-0.80194		1.54807	-1.18264		1.54815	-0.42461		1.54822	-1.03611
1.54846	-0.7994		1.54838	-1.18841		1.54846	-0.43854		1.54853	-1.0412
1.54876	-0.79571		1.54868	-1.20215		1.54876	-0.45248		1.54884	-1.03974
1.54907	-0.79196		1.54899	-1.21998		1.54907	-0.46641		1.54914	-1.03826
1.54938	-0.78827		1.54929	-1.22166		1.54938	-0.47163		1.54945	-1.0368
1.54968	-0.78452		1.5496	-1.21956		1.54968	-0.47679		1.54975	-1.03679
1.54999	-0.78077		1.5499	-1.21739		1.54999	-0.48195		1.55006	-1.04074
1.55029	-0.77702		1.55021	-1.2142		1.55029	-0.4871		1.55036	-1.04468
1.5506	-0.77636		1.55052	-1.21102		1.5506	-0.48544		1.55067	-1.04863
1.5509	-0.77563		1.55082	-1.20323		1.5509	-0.48372		1.55097	-1.05353
1.55121	-0.77496		1.55113	-1.19536		1.55121	-0.482		1.55128	-1.061
1.55151	-0.77424		1.55143	-1.18758		1.55151	-0.48028		1.55159	-1.06715
1.55182	-0.76849		1.55174	-1.1797		1.55182	-0.46007		1.55189	-1.06972
1.55213	-0.76268		1.55204	-1.16555		1.55213	-0.43985		1.5522	-1.07209
1.55243	-0.75688		1.55235	-1.15132		1.55243	-0.4424		1.5525	-1.07394
1.55274	-0.75107		1.55266	-1.13708		1.55274	-0.44495		1.55281	-1.07314
1.55304	-0.74103		1.55296	-1.12285		1.55304	-0.43611		1.55311	-1.06519
1.55335	-0.73099		1.55327	-1.10803		1.55335	-0.42722		1.55342	-1.05932
1.55365	-0.73256		1.55357	-1.09312		1.55365	-0.41838		1.55372	-1.05911
1.55396	-0.73407		1.55388	-1.1051		1.55396	-0.40949		1.55403	-1.05891
1.55426	-0.7233		1.55418	-1.11699		1.55426	-0.39022		1.55434	-1.0587
1.55457	-0.71248		1.55449	-1.12193		1.55457	-0.37089		1.55464	-1.05742
1.55488	-0.71332		1.55479	-1.12678		1.55488	-0.35162		1.55495	-1.05323
1.55518	-0.71411		1.5551	-1.12519		1.55518	-0.33229		1.55525	-1.05037
1.55549	-0.70794		1.55541	-1.10744		1.55549	-0.32618		1.55556	-1.05108
1.55579	-0.70177		1.55571	-1.08743		1.55579	-0.32002		1.55586	-1.05108
1.5561	-0.70721		1.55602	-1.07537		1.5561	-0.33668		1.55617	-1.04914
1.5564	-0.7126		1.55632	-1.05787		1.5564	-0.35328		1.55648	-1.04455
1.55671	-0.72167		1.55663	-1.04028		1.55671	-0.37042		1.55678	-1.0328
1.55701	-0.73068		1.55693	-1.04104		1.55701	-0.38749		1.55709	-1.02113
1.55732	-0.75137		1.55724	-1.04171		1.55732	-0.40457		1.55739	-1.00968
1.55763	-0.772		1.55754	-1.04246		1.55763	-0.42164		1.5577	-1.00089
1.55793	-0.7818		1.55785	-1.04313		1.55793	-0.42645		1.558	-0.99926
1.55824	-0.79154		1.55816	-1.04497		1.55824	-0.43119		1.55831	-0.99954
1.55854	-0.77811		1.55846	-1.04682		1.55854	-0.43593		1.55861	-1.00497
1.55885	-0.76462		1.55877	-1.04866		1.55885	-0.44068		1.55892	-1.01039
1.55915	-0.73837		1.55907	-1.0505		1.55915	-0.45876		1.55923	-1.01583
1.55946	-0.71205		1.55938	-1.05234		1.55946	-0.47679		1.55953	-1.02194
1.55976	-0.70903		1.55968	-1.05418		1.55976	-0.49481		1.55984	-1.02993
1.56007	-0.70594		1.55999	-1.05603		1.56007	-0.51284		1.56014	-1.03487
1.56038	-0.69868		1.56029	-1.05787		1.56038	-0.51835		1.56045	-1.0294
1.56068	-0.69136		1.5606	-1.05385		1.56068	-0.5238		1.56075	-1.01791
1.56099	-0.6841		1.56091	-1.04983		1.56099	-0.52926		1.56106	-1.00849
1.56129	-0.67678		1.56121	-1.04581		1.56129	-0.53471		1.56136	-1.0063
1.5616	-0.68453		1.56152	-1.04179		1.5616	-0.53068		1.56167	-1.00754
1.5619	-0.69221		1.56182	-1.05167		1.5619	-0.52665		1.56198	-1.00958
1.56221	-0.69995		1.56213	-1.06155		1.56221	-0.52262		1.56228	-1.01379
1.56251	-0.70764		1.56243	-1.06641		1.56251	-0.51859		1.56259	-1.01797
1.56282	-0.71629		1.56274	-1.0793		1.56282	-0.51218		1.56289	-1.02216
1.56313	-0.72494		1.56304	-1.09086		1.56313	-0.50572		1.5632	-1.02465
1.56343	-0.73359		1.56335	-1.09429		1.56343	-0.49926		1.5635	-1.02255
1.56374	-0.74224		1.56366	-1.0927		1.56374	-0.49279		1.56381	-1.02044
1.56404	-0.7567		1.56396	-1.10719		1.56404	-0.48639		1.56411	-1.01834
1.56435	-0.77115		1.56427	-1.12117		1.56435	-0.47993		1.56442	-1.01639
1.56465	-0.78561		1.56457	-1.11908		1.56465	-0.47347		1.56473	-1.0149
1.56496	-0.80007		1.56488	-1.12703		1.56496	-0.467		1.56503	-1.0134
1.56527	-0.7798		1.56518	-1.13499		1.56527	-0.45787		1.56534	-1.01191
1.56557	-0.75954		1.56549	-1.13892		1.56557	-0.44868		1.56564	-1.00694
1.56588	-0.73927		1.56579	-1.14286		1.56588	-0.43949		1.56595	-0.99263
1.56618	-0.71901		1.5661	-1.13675		1.56618	-0.4303		1.56625	-0.98096
1.56649	-0.71229		1.56641	-1.14671		1.56649	-0.4268		1.56656	-0.97646
1.56679	-0.70558		1.56671	-1.17058		1.56679	-0.4233		1.56686	-0.97377
1.5671	-0.69886		1.56702	-1.17836		1.5671	-0.41981		1.56717	-0.97601
1.5674	-0.69215		1.56732	-1.19168		1.5674	-0.41631		1.56748	-0.97823
1.56771	-0.68568		1.56763	-1.21303		1.56771	-0.41429		1.56778	-0.98045
1.56802	-0.6792		1.56793	-1.22283		1.56802	-0.41222		1.56809	-0.98323
1.56832	-0.67273		1.56824	-1.23263		1.56832	-0.41014		1.56839	-0.98749
1.56863	-0.6662		1.56854	-1.24192		1.56863	-0.40807		1.5687	-0.99173
1.56893	-0.65077		1.56885	-1.25122		1.56893	-0.40605		1.569	-0.99597
1.56924	-0.63535		1.56916	-1.2513		1.56924	-0.40397		1.56931	-0.99822
1.56954	-0.61266		1.56946	-1.23531		1.56954	-0.4019		1.56961	-0.9951
1.56985	-0.60153		1.56977	-1.22383		1.56985	-0.39982		1.56992	-0.99198
1.57015	-0.60075		1.57007	-1.22032		1.57015	-0.39235		1.57023	-0.98887
1.57046	-0.58835		1.57038	-1.22291		1.57046	-0.38482		1.57053	-0.98745
1.57077	-0.57159		1.57068	-1.22551		1.57077	-0.37729		1.57084	-0.99058
1.57107	-0.57413		1.57099	-1.22308		1.57107	-0.36976		1.57114	-0.99495
1.57138	-0.5852		1.57129	-1.22861		1.57138	-0.36295		1.57145	-1.00044
1.57168	-0.58459		1.5716	-1.21998		1.57168	-0.35613		1.57175	-0.99724
1.57199	-0.59179		1.57191	-1.19528		1.57199	-0.34931		1.57206	-0.98667
1.57229	-0.59893		1.57221	-1.18012		1.57229	-0.34249		1.57236	-0.97728
1.5726	-0.62016		1.57252	-1.16488		1.5726	-0.34071		1.57267	-0.9711
1.5729	-0.64134		1.57282	-1.15601		1.5729	-0.33887		1.57298	-0.96667
1.57321	-0.66251		1.57313	-1.14705		1.57321	-0.34848		1.57328	-0.96695
1.57352	-0.68368		1.57343	-1.12812		1.57352	-0.35802		1.57359	-0.96853
1.57382	-0.68362		1.57374	-1.12519		1.57382	-0.37403		1.57389	-0.97369
1.57413	-0.6835		1.57404	-1.12285		1.57413	-0.38998		1.5742	-0.9794
1.57443	-0.68338		1.57435	-1.10434		1.57443	-0.38322		1.5745	-0.98661
1.57474	-0.68326		1.57466	-1.09044		1.57474	-0.3764		1.57481	-0.99634
1.57504	-0.68356		1.57496	-1.0845		1.57504	-0.37783		1.57512	-1.01284
1.57535	-0.6838		1.57527	-1.07981		1.57535	-0.37919		1.57542	-1.02696
1.57565	-0.68404		1.57557	-1.05896		1.57565	-0.38061		1.57573	-1.03248
1.57596	-0.68429		1.57588	-1.03869		1.57596	-0.38198		1.57603	-1.0306
1.57627	-0.67872		1.57618	-1.03442		1.57627	-0.38198		1.57634	-1.02493
1.57657	-0.67316		1.57649	-1.03894		1.57657	-0.38192		1.57664	-1.0204
1.57688	-0.66759		1.5768	-1.04338		1.57688	-0.38186		1.57695	-1.01892
1.57718	-0.66202		1.5771	-1.04882		1.57718	-0.3818		1.57725	-1.0201
1.57749	-0.65483		1.57741	-1.05427		1.57749	-0.38097		1.57756	-1.02843
1.57779	-0.64757		1.57771	-1.07152		1.57779	-0.38008		1.57787	-1.03395
1.5781	-0.64031		1.57802	-1.08868		1.5781	-0.37925		1.57817	-1.03195
1.5784	-0.63305		1.57832	-1.10593		1.5784	-0.37836		1.57848	-1.02994
1.57871	-0.63547		1.57863	-1.1231		1.57871	-0.37753		1.57878	-1.02794
1.57902	-0.63789		1.57893	-1.13231		1.57902	-0.37664		1.57909	-1.0241
1.57932	-0.64031		1.57924	-1.14144		1.57932	-0.37575		1.57939	-1.01536
1.57963	-0.64273		1.57955	-1.15065		1.57963	-0.37486		1.5797	-1.00659
1.57993	-0.64853		1.57985	-1.15978		1.57993	-0.36407		1.58	-0.99783
1.58024	-0.65434		1.58016	-1.17736		1.58024	-0.35322		1.58031	-0.9906
1.58054	-0.66015		1.58046	-1.19486		1.58054	-0.34237		1.58062	-0.98748
1.58085	-0.66596		1.58077	-1.21245		1.58085	-0.33152		1.58092	-0.98435
1.58115	-0.67273		1.58107	-1.22995		1.58115	-0.33804		1.58123	-0.98122
1.58146	-0.67951		1.58138	-1.27567		1.58146	-0.34451		1.58153	-0.97814
1.58177	-0.66378		1.58168	-1.3213		1.58177	-0.33958		1.58184	-0.97522
1.58207	-0.64805		1.58199	-1.33847		1.58207	-0.33466		1.58214	-0.97495
1.58238	-0.64097		1.5823	-1.33956		1.58238	-0.33134		1.58245	-0.98182
1.58268	-0.64551		1.5826	-1.33838		1.58268	-0.32796		1.58275	-0.98881
1.58299	-0.66674		1.58291	-1.33721		1.58299	-0.34741		1.58306	-0.99612
1.58329	-0.68792		1.58321	-1.33604		1.58329	-0.3668		1.58337	-1.00342
1.5836	-0.7077		1.58352	-1.33478		1.5836	-0.38411		1.58367	-1.01073
1.5839	-0.72742		1.58382	-1.32122		1.5839	-0.40137		1.58398	-1.01665
1.58421	-0.7305		1.58413	-1.32365		1.58421	-0.40866		1.58428	-1.01884
1.58452	-0.72191		1.58443	-1.32616		1.58452	-0.39318		1.58459	-1.02104
1.58482	-0.72476		1.58474	-1.31251		1.58482	-0.37634		1.58489	-1.02323
1.58513	-0.72754		1.58505	-1.3028		1.58513	-0.35945		1.5852	-1.02441
1.58543	-0.73038		1.58535	-1.29308		1.58543	-0.34113		1.5855	-1.02293
1.58574	-0.73316		1.58566	-1.29141		1.58574	-0.32281		1.58581	-1.02144
1.58604	-0.74012		1.58596	-1.27357		1.58604	-0.33229		1.58612	-1.01996
1.58635	-0.75863		1.58627	-1.26386		1.58635	-0.34172		1.58642	-1.01915
1.58665	-0.79317		1.58657	-1.25406		1.58665	-0.35115		1.58673	-1.02012
1.58696	-0.82765		1.58688	-1.25339		1.58696	-0.36057		1.58703	-1.02109
1.58727	-0.85137		1.58718	-1.23656		1.58727	-0.35435		1.58734	-1.02205
1.58757	-0.86346		1.58749	-1.22517		1.58757	-0.34812		1.58764	-1.02271
1.58788	-0.8821		1.5878	-1.22978		1.58788	-0.35328		1.58795	-1.02258
1.58818	-0.90073		1.5881	-1.23346		1.58818	-0.35844		1.58825	-1.02245
1.58849	-0.91888		1.58841	-1.22099		1.58849	-0.37878		1.58856	-1.02232
1.58879	-0.93702		1.58871	-1.20524		1.58879	-0.39911		1.58887	-1.02286
1.5891	-0.93847		1.58902	-1.18942		1.5891	-0.4102		1.58917	-1.02519
1.58941	-0.92831		1.58932	-1.17259		1.58941	-0.39852		1.58948	-1.02751
1.58971	-0.91561		1.58963	-1.15576		1.58971	-0.37913		1.58978	-1.02983
1.59002	-0.9029		1.58993	-1.13532		1.59002	-0.37113		1.59009	-1.03115
1.59032	-0.88948		1.59024	-1.11481		1.59032	-0.36668		1.59039	-1.02985
1.59063	-0.87605		1.59055	-1.09538		1.59063	-0.36223		1.5907	-1.02854
1.59093	-0.87084		1.59085	-1.07587		1.59093	-0.36016		1.591	-1.02723
1.59124	-0.86564		1.59116	-1.06683		1.59124	-0.35808		1.59131	-1.028
1.59154	-0.86117		1.59146	-1.07378		1.59154	-0.35601		1.59162	-1.03436
1.59185	-0.85669		1.59177	-1.0824		1.59185	-0.35387		1.59192	-1.04072
1.59216	-0.8582		1.59207	-1.07495		1.59216	-0.35026		1.59223	-1.04707
1.59246	-0.87127		1.59238	-1.06373		1.59246	-0.34658		1.59253	-1.05376
1.59277	-0.8778		1.59268	-1.07922		1.59277	-0.34291		1.59284	-1.06137
1.59307	-0.88433		1.59299	-1.10551		1.59307	-0.33923		1.59314	-1.07032
1.59338	-0.89673		1.5933	-1.13172		1.59338	-0.3413		1.59345	-1.08283
1.59368	-0.90907		1.5936	-1.12218		1.59368	-0.34332		1.59376	-1.09518
1.59399	-0.92795		1.59391	-1.11255		1.59399	-0.34534		1.59406	-1.10709
1.59429	-0.93521		1.59421	-1.10468		1.59429	-0.34735		1.59437	-1.11765
1.5946	-0.9291		1.59452	-1.09672		1.5946	-0.35773		1.59467	-1.12465
1.59491	-0.92293		1.59482	-1.10191		1.59491	-0.36805		1.59498	-1.13051
1.59521	-0.92329		1.59513	-1.13382		1.59521	-0.37836		1.59528	-1.13343
1.59552	-0.91204		1.59543	-1.17753		1.59552	-0.38868		1.59559	-1.13367
1.59582	-0.89359		1.59574	-1.22115		1.59582	-0.3933		1.59589	-1.12676
1.59613	-0.88669		1.59605	-1.24309		1.59613	-0.39793		1.5962	-1.11868
1.59643	-0.89504		1.59635	-1.26495		1.59643	-0.40255		1.59651	-1.10749
1.59674	-0.90339		1.59666	-1.27014		1.59674	-0.40718		1.59681	-1.09497
1.59704	-0.89069		1.59696	-1.25917		1.59704	-0.41755		1.59712	-1.07886
1.59735	-0.86637		1.59727	-1.23882		1.59735	-0.42787		1.59742	-1.06552
1.59766	-0.84858		1.59757	-1.23455		1.59766	-0.43825		1.59773	-1.05959
1.59796	-0.83074		1.59788	-1.24703		1.59796	-0.44856		1.59803	-1.05364
1.59827	-0.82723		1.59818	-1.25951		1.59827	-0.45894		1.59834	-1.04771
1.59857	-0.82366		1.59849	-1.25624		1.59857	-0.46926		1.59864	-1.04152
1.59888	-0.82015		1.5988	-1.25297		1.59888	-0.47963		1.59895	-1.03466
1.59918	-0.81658		1.5991	-1.24971		1.59918	-0.48995		1.59926	-1.0278
1.59949	-0.82917		1.59941	-1.24644		1.59949	-0.47851		1.59956	-1.02095
1.59979	-0.84169		1.59971	-1.23765		1.59979	-0.467		1.59987	-1.01489
1.6001	-0.85427		1.60002	-1.22886		1.6001	-0.45556		1.60017	-1.011
1.60041	-0.86679		1.60032	-1.22007		1.60041	-0.44406		1.60048	-1.00456
1.60071	-0.86728		1.60063	-1.21127		1.60071	-0.4217		1.60078	-0.99137
1.60102	-0.8677		1.60094	-1.19444		1.60102	-0.39929		1.60109	-0.98021
1.60132	-0.86818		1.60124	-1.17761		1.60132	-0.37694		1.60139	-0.97671
1.60163	-0.86861		1.60155	-1.16078		1.60163	-0.35453		1.6017	-0.97922
1.60193	-0.85971		1.60185	-1.14395		1.60193	-0.33087		1.60201	-0.98195
1.60224	-0.85082		1.60216	-1.14931		1.60224	-0.30715		1.60231	-0.98433
1.60254	-0.86443		1.60246	-1.15458		1.60254	-0.32138		1.60262	-0.98575
1.60285	-0.87804		1.60277	-1.15986		1.60285	-0.33561		1.60292	-0.9885
1.60316	-0.89238		1.60307	-1.16513		1.60316	-0.33069		1.60323	-0.99483
1.60346	-0.8951		1.60338	-1.17049		1.60346	-0.32571		1.60353	-1.00198
1.60377	-0.88113		1.60369	-1.17577		1.60377	-0.30934		1.60384	-1.01138
1.60407	-0.86709		1.60399	-1.18104		1.60407	-0.29298		1.60414	-1.01808
1.60438	-0.85433		1.6043	-1.18632		1.60438	-0.27312		1.60445	-1.01767
1.60468	-0.84157		1.6046	-1.18029		1.60468	-0.2532		1.60476	-1.01923
1.60499	-0.8288		1.60491	-1.17418		1.60499	-0.24324		1.60506	-1.02612
1.60529	-0.81598		1.60521	-1.16807		1.60529	-0.25604		1.60537	-1.033
1.6056	-0.78845		1.60552	-1.16195		1.6056	-0.25966		1.60567	-1.03989
1.60591	-0.76093		1.60582	-1.14914		1.60591	-0.26322		1.60598	-1.0461
1.60621	-0.74575		1.60613	-1.13633		1.60621	-0.2682		1.60628	-1.05054
1.60652	-0.74986		1.60644	-1.15199		1.60652	-0.27318		1.60659	-1.05317
1.60682	-0.76244		1.60674	-1.18372		1.60682	-0.27009		1.60689	-1.04972
1.60713	-0.77502		1.60705	-1.20164		1.60713	-0.26695		1.6072	-1.04357
1.60743	-0.77212		1.60735	-1.21948		1.60743	-0.26381		1.60751	-1.04199
1.60774	-0.75754		1.60766	-1.2374		1.60774	-0.26067		1.60781	-1.04711
1.60804	-0.73359		1.60796	-1.25523		1.60804	-0.2583		1.60812	-1.0529
1.60835	-0.70963		1.60827	-1.26043		1.60835	-0.25586		1.60842	-1.05298
1.60866	-0.68568		1.60857	-1.24946		1.60866	-0.25343		1.60873	-1.04733
1.60896	-0.66166		1.60888	-1.24761		1.60896	-0.251		1.60903	-1.03892
1.60927	-0.62984		1.60919	-1.24569		1.60927	-0.25326		1.60934	-1.02316
1.60957	-0.60964		1.60949	-1.24636		1.60957	-0.25545		1.60965	-1.00654
1.60988	-0.61508		1.6098	-1.24694		1.60988	-0.26903		1.60995	-0.98771
1.61018	-0.63208		1.6101	-1.23757		1.61018	-0.28261		1.61026	-0.97157
1.61049	-0.63583		1.61041	-1.24418		1.61049	-0.30259		1.61056	-0.96255
1.6108	-0.63952		1.61071	-1.25088		1.6108	-0.32257		1.61087	-0.95565
1.6111	-0.644		1.61102	-1.24142		1.6111	-0.31978		1.61117	-0.9544
1.61141	-0.64841		1.61132	-1.242		1.61141	-0.31699		1.61148	-0.95329
1.61171	-0.64914		1.61163	-1.24259		1.61171	-0.31753		1.61178	-0.95254
1.61202	-0.64981		1.61194	-1.22475		1.61202	-0.318		1.61209	-0.95279
1.61232	-0.65483		1.61224	-1.20692		1.61232	-0.31854		1.6124	-0.95799
1.61263	-0.67146		1.61255	-1.18908		1.61263	-0.31901		1.6127	-0.96913
1.61293	-0.69469		1.61285	-1.17125		1.61293	-0.33899		1.61301	-0.97803
1.61324	-0.70625		1.61316	-1.14001		1.61324	-0.35891		1.61331	-0.97904
1.61355	-0.70183		1.61346	-1.10878		1.61355	-0.37889		1.61362	-0.97485
1.61385	-0.69741		1.61377	-1.08826		1.61385	-0.39882		1.61392	-0.97052
1.61416	-0.67781		1.61407	-1.09446		1.61416	-0.39733		1.61423	-0.96581
1.61446	-0.65815		1.61438	-1.10309		1.61446	-0.39579		1.61453	-0.96238
1.61477	-0.63922		1.61469	-1.09563		1.61477	-0.39431		1.61484	-0.96238
1.61507	-0.62029		1.61499	-1.08885		1.61507	-0.39277		1.61515	-0.96238
1.61538	-0.62313		1.6153	-1.09815		1.61538	-0.39129		1.61545	-0.96238
1.61568	-0.63759		1.6156	-1.10912		1.61568	-0.38975		1.61576	-0.96305
1.61599	-0.64479		1.61591	-1.10401		1.61599	-0.3882		1.61606	-0.9655
1.6163	-0.65198		1.61621	-1.0989		1.6163	-0.38666		1.61637	-0.96796
1.6166	-0.65846		1.61652	-1.10978		1.6166	-0.37913		1.61667	-0.9704
1.61691	-0.65325		1.61682	-1.12268		1.61691	-0.37154		1.61698	-0.97163
1.61721	-0.65852		1.61713	-1.1195		1.61721	-0.36395		1.61728	-0.96965
1.61752	-0.67533		1.61744	-1.12536		1.61752	-0.35636		1.61759	-0.96766
1.61782	-0.68277		1.61774	-1.13122		1.61782	-0.35707		1.6179	-0.96567
1.61813	-0.6708		1.61805	-1.13172		1.61813	-0.35779		1.6182	-0.963
1.61843	-0.65114		1.61835	-1.11615		1.61843	-0.3585		1.61851	-0.95856
1.61874	-0.63142		1.61866	-1.10057		1.61874	-0.35921		1.61881	-0.95411
1.61905	-0.62422		1.61896	-1.10099		1.61905	-0.35399		1.61912	-0.94967
1.61935	-0.61696		1.61927	-1.10083		1.61935	-0.34878		1.61942	-0.94627
1.61966	-0.60976		1.61957	-1.10066		1.61966	-0.3253		1.61973	-0.94562
1.61996	-0.6025		1.61988	-1.08542		1.61996	-0.30182		1.62003	-0.94496
1.62027	-0.5999		1.62019	-1.07018		1.62027	-0.28948		1.62034	-0.94429
1.62057	-0.59724		1.62049	-1.06298		1.62057	-0.28853		1.62065	-0.94483
1.62088	-0.59464		1.6208	-1.05578		1.62088	-0.29257		1.62095	-0.94856
1.62118	-0.59198		1.6211	-1.0546		1.62118	-0.2966		1.62126	-0.95229
1.62149	-0.58012		1.62141	-1.06942		1.62149	-0.29749		1.62156	-0.95602
1.6218	-0.5682		1.62171	-1.08944		1.6218	-0.29832		1.62187	-0.95981
1.6221	-0.55634		1.62202	-1.09329		1.6221	-0.29921		1.62217	-0.96376
1.62241	-0.54443		1.62233	-1.09111		1.62241	-0.30004		1.62248	-0.96904
1.62271	-0.54999		1.62263	-1.08893		1.62271	-0.29215		1.62278	-0.97788
1.62302	-0.5555		1.62294	-1.10392		1.62302	-0.28421		1.62309	-0.98574
1.62332	-0.56106		1.62324	-1.11883		1.62332	-0.27697		1.6234	-0.991
1.62363	-0.56657		1.62355	-1.10694		1.62363	-0.26974		1.6237	-0.99752
1.62393	-0.57105		1.62385	-1.09505		1.62393	-0.27407		1.62401	-1.00738
1.62424	-0.57546		1.62416	-1.10133		1.62424	-0.28972		1.62431	-1.01789
1.62455	-0.57994		1.62446	-1.10752		1.62455	-0.29897		1.62462	-1.02878
1.62485	-0.58435		1.62477	-1.12879		1.62485	-0.30822		1.62492	-1.03536
1.62516	-0.5973		1.62508	-1.15006		1.62516	-0.31255		1.62523	-1.03866
1.62546	-0.61018		1.62538	-1.18372		1.62546	-0.31682		1.62553	-1.0362
1.62577	-0.62313		1.62569	-1.20131		1.62577	-0.32109		1.62584	-1.02787
1.62607	-0.63601		1.62599	-1.19143		1.62607	-0.32535		1.62615	-1.02086
1.62638	-0.64388		1.6263	-1.18155		1.62638	-0.32713		1.62645	-1.01867
1.62668	-0.65174		1.6266	-1.17836		1.62668	-0.32885		1.62676	-1.01994
1.62699	-0.64025		1.62691	-1.19126		1.62699	-0.33057		1.62706	-1.01957
1.6273	-0.62869		1.62721	-1.21119		1.6273	-0.33229		1.62737	-1.01424
1.6276	-0.62736		1.62752	-1.23112		1.6276	-0.32381		1.62767	-1.00519
1.62791	-0.62597		1.62783	-1.25473		1.62791	-0.31533		1.62798	-0.99481
1.62821	-0.63626		1.62813	-1.27835		1.62821	-0.31326		1.62829	-0.98086
1.62852	-0.64648		1.62844	-1.27516		1.62852	-0.2998		1.62859	-0.96831
1.62882	-0.6587		1.62874	-1.27198		1.62882	-0.29144		1.6289	-0.96082
1.62913	-0.67092		1.62905	-1.27382		1.62913	-0.28308		1.6292	-0.95578
1.62943	-0.68314		1.62935	-1.27567		1.62943	-0.27472		1.62951	-0.94646
1.62974	-0.6953		1.62966	-1.26143		1.62974	-0.26636		1.62981	-0.93451
1.63005	-0.70098		1.62996	-1.2472		1.63005	-0.26867		1.63012	-0.92725
1.63035	-0.70661		1.63027	-1.24669		1.63035	-0.28237		1.63042	-0.92651
1.63066	-0.69294		1.63058	-1.24619		1.63066	-0.30104		1.63073	-0.92733
1.63096	-0.6792		1.63088	-1.24569		1.63096	-0.31972		1.63104	-0.92753
1.63127	-0.68544		1.63119	-1.2451		1.63127	-0.33567		1.63134	-0.92744
1.63157	-0.69167		1.63149	-1.26872		1.63157	-0.35162		1.63165	-0.93138
1.63188	-0.68628		1.6318	-1.29233		1.63188	-0.35571		1.63195	-0.93664
1.63218	-0.6809		1.6321	-1.29819		1.63218	-0.34836		1.63226	-0.94196
1.63249	-0.68084		1.63241	-1.28789		1.63249	-0.33846		1.63256	-0.94753
1.6328	-0.68078		1.63271	-1.28571		1.6328	-0.33988		1.63287	-0.95316
1.6331	-0.68072		1.63302	-1.28345		1.6331	-0.33425		1.63317	-0.95903
1.63341	-0.68066		1.63333	-1.27324		1.63341	-0.32856		1.63348	-0.96488
1.63371	-0.67793		1.63363	-1.24686		1.63371	-0.31498		1.63379	-0.97075
1.63402	-0.67521		1.63394	-1.23782		1.63402	-0.30134		1.63409	-0.97646
1.63432	-0.67249		1.63424	-1.22869		1.63432	-0.27709		1.6344	-0.98176
1.63463	-0.66977		1.63455	-1.22032		1.63463	-0.25278		1.6347	-0.98756
1.63494	-0.66705		1.63485	-1.21186		1.63494	-0.22806		1.63501	-0.99605
1.63524	-0.66432		1.63516	-1.21588		1.63524	-0.21466		1.63531	-1.00834
1.63555	-0.6616		1.63546	-1.24661		1.63555	-0.2146		1.63562	-1.01997
1.63585	-0.65888		1.63577	-1.2714		1.63585	-0.21448		1.63592	-1.02647
1.63616	-0.6584		1.63608	-1.28002		1.63616	-0.22408		1.63623	-1.02755
1.63646	-0.65785		1.63638	-1.27156		1.63646	-0.24501		1.63654	-1.02465
1.63677	-0.65737		1.63669	-1.26311		1.63677	-0.27739		1.63684	-1.02061
1.63707	-0.65682		1.63699	-1.25465		1.63707	-0.29832		1.63715	-1.01647
1.63738	-0.644		1.6373	-1.24619		1.63738	-0.30033		1.63745	-1.01212
1.63769	-0.63111		1.6376	-1.24108		1.63769	-0.30229		1.63776	-1.00913
1.63799	-0.61823		1.63791	-1.25205		1.63799	-0.30425		1.63806	-1.00979
1.6383	-0.60534		1.63821	-1.26302		1.6383	-0.3062		1.63837	-1.01043
1.6386	-0.60365		1.63852	-1.25783		1.6386	-0.30359		1.63867	-1.01109
1.63891	-0.6019		1.63883	-1.24016		1.63891	-0.31231		1.63898	-1.0112
1.63921	-0.6195		1.63913	-1.22249		1.63921	-0.31468		1.63929	-1.00992
1.63952	-0.6371		1.63944	-1.2055		1.63952	-0.31699		1.63959	-1.00862
1.63982	-0.65501		1.63974	-1.18841		1.63982	-0.32577		1.6399	-1.00734
1.64013	-0.67285		1.64005	-1.19654		1.64013	-0.33448		1.6402	-1.00461
1.64044	-0.68997		1.64035	-1.23145		1.64044	-0.3432		1.64051	-0.99812
1.64074	-0.68773		1.64066	-1.2513		1.64074	-0.35192		1.64081	-0.99035
1.64105	-0.67739		1.64096	-1.27106		1.64105	-0.34261		1.64112	-0.9815
1.64135	-0.66705		1.64127	-1.28262		1.64135	-0.33324		1.64142	-0.98146
1.64166	-0.65549		1.64158	-1.29409		1.64166	-0.32458		1.64173	-0.98906
1.64196	-0.64388		1.64188	-1.31569		1.64196	-0.31593		1.64204	-0.9968
1.64227	-0.64321		1.64219	-1.32113		1.64227	-0.30988		1.64234	-1.00491
1.64257	-0.64255		1.64249	-1.31762		1.64257	-0.31522		1.64265	-1.011
1.64288	-0.6535		1.6428	-1.33009		1.64288	-0.33312		1.64295	-1.01176
1.64319	-0.66438		1.6431	-1.34165		1.64319	-0.35103		1.64326	-1.0125
1.64349	-0.66444		1.64341	-1.33704		1.64349	-0.36318		1.64356	-1.01326
1.6438	-0.66451		1.64371	-1.33671		1.6438	-0.37528		1.64387	-1.01331
1.6441	-0.67618		1.64402	-1.33629		1.6441	-0.3748		1.64417	-1.01151
1.64441	-0.6878		1.64433	-1.33495		1.64441	-0.36295		1.64448	-1.00962
1.64471	-0.70141		1.64463	-1.33353		1.64471	-0.3499		1.64479	-1.00752
1.64502	-0.71496		1.64494	-1.33286		1.64502	-0.33686		1.64509	-1.00591
1.64532	-0.71695		1.64524	-1.3321		1.64532	-0.34279		1.6454	-1.0043
1.64563	-0.71889		1.64555	-1.34039		1.64563	-0.34872		1.6457	-0.99758
1.64594	-0.69886		1.64585	-1.33261		1.64594	-0.36081		1.64601	-0.98545
1.64624	-0.67878		1.64616	-1.31201		1.64624	-0.38423		1.64631	-0.96962
1.64655	-0.67806		1.64647	-1.29141		1.64655	-0.41198		1.64662	-0.95481
1.64685	-0.67733		1.64677	-1.2966		1.64685	-0.43967		1.64693	-0.94406
1.64716	-0.68168		1.64708	-1.30171		1.64716	-0.44773		1.64723	-0.93465
1.64746	-0.68604		1.64738	-1.29183		1.64746	-0.44435		1.64754	-0.92504
1.64777	-0.67104		1.64769	-1.28195		1.64777	-0.44738		1.64784	-0.91491
1.64807	-0.65604		1.64799	-1.27207		1.64807	-0.4504		1.64815	-0.90486
1.64838	-0.64339		1.6483	-1.2621		1.64838	-0.44874		1.64845	-0.89502
1.64869	-0.63069		1.6486	-1.24385		1.64869	-0.44702		1.64876	-0.88691
1.64899	-0.61799		1.64891	-1.22559		1.64899	-0.44038		1.64906	-0.88467
1.6493	-0.60528		1.64922	-1.20834		1.6493	-0.4223		1.64937	-0.88522
1.6496	-0.57734		1.64952	-1.19101		1.6496	-0.39502		1.64968	-0.88376
1.64991	-0.54939		1.64983	-1.1694		1.64991	-0.36769		1.64998	-0.88127
1.65021	-0.53765		1.65013	-1.16379		1.65021	-0.35221		1.65029	-0.87606
1.65052	-0.54527		1.65044	-1.17602		1.65052	-0.34812		1.65059	-0.87082
1.65082	-0.56179		1.65074	-1.18816		1.65082	-0.3403		1.6509	-0.86558
1.65113	-0.57824		1.65105	-1.18406		1.65113	-0.33241		1.6512	-0.86106
1.65144	-0.59597		1.65135	-1.17996		1.65144	-0.33709		1.65151	-0.8584
1.65174	-0.61363		1.65166	-1.19193		1.65174	-0.35316		1.65181	-0.85583
1.65205	-0.62337		1.65197	-1.2039		1.65205	-0.36046		1.65212	-0.85348
1.65235	-0.63305		1.65227	-1.20851		1.65235	-0.35636		1.65243	-0.85228
1.65266	-0.64273		1.65258	-1.21312		1.65266	-0.35298		1.65273	-0.85547
1.65296	-0.65241		1.65288	-1.21672		1.65296	-0.36099		1.65304	-0.86362
1.65327	-0.65126		1.65319	-1.22032		1.65327	-0.37083		1.65334	-0.87546
1.65357	-0.65005		1.65349	-1.20868		1.65357	-0.38061		1.65365	-0.88655
1.65388	-0.6489		1.6538	-1.18096		1.65388	-0.3904		1.65395	-0.89435
1.65419	-0.64769		1.6541	-1.16229		1.65419	-0.40018		1.65426	-0.8962
1.65449	-0.62912		1.65441	-1.14361		1.65449	-0.40309		1.65456	-0.89175
1.6548	-0.61049		1.65472	-1.13197		1.6548	-0.39461		1.65487	-0.88768
1.6551	-0.59185		1.65502	-1.12034		1.6551	-0.39253		1.65518	-0.88466
1.65541	-0.57322		1.65533	-1.1087		1.65541	-0.39046		1.65548	-0.883
1.65571	-0.56167		1.65563	-1.09706		1.65571	-0.37042		1.65579	-0.88488
1.65602	-0.55005		1.65594	-1.09136		1.65602	-0.35032		1.65609	-0.88716
1.65632	-0.53844		1.65624	-1.08559		1.65632	-0.33022		1.6564	-0.89053
1.65663	-0.52682		1.65655	-1.07076		1.65663	-0.31012		1.6567	-0.89396
1.65694	-0.52102		1.65685	-1.07202		1.65694	-0.29814		1.65701	-0.89761
1.65724	-0.51521		1.65716	-1.06532		1.65724	-0.2861		1.65731	-0.9005
1.65755	-0.5094		1.65747	-1.05854		1.65755	-0.26268		1.65762	-0.90275
1.65785	-0.5036		1.65777	-1.04372		1.65785	-0.23926		1.65793	-0.90855
1.65816	-0.49095		1.65808	-1.04497		1.65816	-0.21863		1.65823	-0.91299
1.65846	-0.47825		1.65838	-1.05469		1.65846	-0.19794		1.65854	-0.91401
1.65877	-0.46555		1.65869	-1.06432		1.65877	-0.20381		1.65884	-0.91537
1.65908	-0.45284		1.65899	-1.07495		1.65908	-0.20968		1.65915	-0.91664
1.65938	-0.4549		1.6593	-1.08559		1.65938	-0.22076		1.65945	-0.91768
1.65969	-0.45696		1.6596	-1.10836		1.65969	-0.23185		1.65976	-0.91941
1.65999	-0.45901		1.65991	-1.13105		1.65999	-0.24294		1.66006	-0.92291
1.6603	-0.46107		1.66022	-1.1437		1.6603	-0.25403		1.66037	-0.92641
1.6606	-0.4529		1.66052	-1.17242		1.6606	-0.25735		1.66068	-0.92991
1.66091	-0.44468		1.66083	-1.21546		1.66091	-0.26067		1.66098	-0.93385
1.66121	-0.45587		1.66113	-1.24234		1.66121	-0.26399		1.66129	-0.93896
1.66152	-0.467		1.66144	-1.24075		1.66152	-0.26731		1.66159	-0.94407
1.66183	-0.49198		1.66174	-1.23916		1.66183	-0.27063		1.6619	-0.94917
1.66213	-0.5169		1.66205	-1.23246		1.66213	-0.27395		1.6622	-0.95389
1.66244	-0.55344		1.66235	-1.2096		1.66244	-0.27727		1.66251	-0.95767
1.66274	-0.58998		1.66266	-1.19076		1.66274	-0.28059		1.66282	-0.96053
1.66305	-0.61581		1.66297	-1.17996		1.66305	-0.2609		1.66312	-0.95878
1.66335	-0.64158		1.66327	-1.16438		1.66335	-0.24122		1.66343	-0.95028
1.66366	-0.64031		1.66358	-1.14068		1.66366	-0.22153		1.66373	-0.941
1.66396	-0.63898		1.66388	-1.11347		1.66396	-0.20185		1.66404	-0.93571
1.66427	-0.63117		1.66419	-1.10233		1.66427	-0.20612		1.66434	-0.93161
1.66458	-0.62331		1.66449	-1.1066		1.66458	-0.21039		1.66465	-0.92737
1.66488	-0.61399		1.6648	-1.11891		1.66488	-0.21466		1.66495	-0.92276
1.66519	-0.62791		1.6651	-1.1267		1.66519	-0.21887		1.66526	-0.91815
1.66549	-0.65719		1.66541	-1.13449		1.66549	-0.23523		1.66557	-0.91354
1.6658	-0.6864		1.66572	-1.13574		1.6658	-0.2516		1.66587	-0.90862
1.6661	-0.71707		1.66602	-1.12084		1.6661	-0.25658		1.66618	-0.90292
1.66641	-0.74774		1.66633	-1.10593		1.66641	-0.26156		1.66648	-0.89731
1.66671	-0.76758		1.66663	-1.10711		1.66671	-0.26393		1.66679	-0.89192
1.66702	-0.78736		1.66694	-1.12243		1.66702	-0.2663		1.66709	-0.88778
1.66733	-0.78779		1.66724	-1.13767		1.66733	-0.2497		1.6674	-0.88833
1.66763	-0.78821		1.66755	-1.15291		1.66763	-0.2331		1.6677	-0.89166
1.66794	-0.76414		1.66785	-1.16815		1.66794	-0.22954		1.66801	-0.89301
1.66824	-0.74		1.66816	-1.17828		1.66824	-0.22598		1.66832	-0.89466
1.66855	-0.69651		1.66847	-1.17225		1.66855	-0.2414		1.66862	-0.89713
1.66885	-0.65301		1.66877	-1.15969		1.66885	-0.25681		1.66893	-0.89959
1.66916	-0.60008		1.66908	-1.17393		1.66916	-0.281		1.66923	-0.90206
1.66946	-0.54715		1.66938	-1.2101		1.66946	-0.30519		1.66954	-0.90426
1.66977	-0.50124		1.66969	-1.23824		1.66977	-0.30282		1.66984	-0.90581
1.67008	-0.47855		1.66999	-1.23505		1.67008	-0.30039		1.67015	-0.90676
1.67038	-0.48636		1.6703	-1.23187		1.67038	-0.29855		1.67045	-0.90481
1.67069	-0.50571		1.67061	-1.22785		1.67069	-0.29666		1.67076	-0.898
1.67099	-0.51999		1.67091	-1.22375		1.67099	-0.29482		1.67107	-0.8878
1.6713	-0.53427		1.67122	-1.20357		1.6713	-0.29292		1.67137	-0.8799
1.6716	-0.54086		1.67152	-1.18339		1.6716	-0.28942		1.67168	-0.87941
1.67191	-0.54739		1.67183	-1.172		1.67191	-0.28587		1.67198	-0.88271
1.67221	-0.55393		1.67213	-1.16053		1.67221	-0.28237		1.67229	-0.88659
1.67252	-0.56046		1.67244	-1.13298		1.67252	-0.27881		1.67259	-0.89047
1.67283	-0.55846		1.67274	-1.10543		1.67283	-0.25444		1.6729	-0.89436
1.67313	-0.55641		1.67305	-1.0999		1.67313	-0.23001		1.6732	-0.89721
1.67344	-0.55435		1.67336	-1.09429		1.67344	-0.20564		1.67351	-0.89601
1.67374	-0.55229		1.67366	-1.10476		1.67374	-0.18121		1.67382	-0.89066
1.67405	-0.56766		1.67397	-1.11523		1.67405	-0.18483		1.67412	-0.88377
1.67435	-0.58302		1.67427	-1.13072		1.67435	-0.18839		1.67443	-0.87452
1.67466	-0.58677		1.67458	-1.14621		1.67466	-0.18056		1.67473	-0.85915
1.67496	-0.59052		1.67488	-1.13491		1.67496	-0.17274		1.67504	-0.84445
1.67527	-0.58139		1.67519	-1.1236		1.67527	-0.17629		1.67534	-0.83288
1.67558	-0.57219		1.67549	-1.12737		1.67558	-0.17985		1.67565	-0.8261
1.67588	-0.56935		1.6758	-1.13105		1.67588	-0.19479		1.67595	-0.82396
1.67619	-0.58968		1.67611	-1.13474		1.67619	-0.20974		1.67626	-0.82695
1.67649	-0.61732		1.67641	-1.13842		1.67649	-0.21495		1.67657	-0.83407
1.6768	-0.64491		1.67672	-1.14052		1.6768	-0.22017		1.67687	-0.8401
1.6771	-0.6469		1.67702	-1.14253		1.6771	-0.214		1.67718	-0.84324
1.67741	-0.64884		1.67733	-1.14454		1.67741	-0.19645		1.67748	-0.84638
1.67771	-0.63958		1.67763	-1.14655		1.67771	-0.19432		1.67779	-0.84952
1.67802	-0.63027		1.67794	-1.13223		1.67802	-0.21116		1.67809	-0.85274
1.67833	-0.6094		1.67824	-1.11782		1.67833	-0.2344		1.6784	-0.85624
1.67863	-0.58847		1.67855	-1.11347		1.67863	-0.24626		1.6787	-0.85889
1.67894	-0.59373		1.67886	-1.09304		1.67894	-0.24104		1.67901	-0.86067
1.67924	-0.59893		1.67916	-1.0721		1.67924	-0.23582		1.67932	-0.8654
1.67955	-0.6042		1.67947	-1.06725		1.67955	-0.22989		1.67962	-0.86724
1.67985	-0.6094		1.67977	-1.05787		1.67985	-0.22397		1.67993	-0.86553
1.68016	-0.61901		1.68008	-1.04045		1.68016	-0.21092		1.68023	-0.86517
1.68047	-0.62863		1.68038	-1.0227		1.68047	-0.19782		1.68054	-0.86767
1.68077	-0.63825		1.68069	-1.02094		1.68077	-0.18477		1.68084	-0.86708
1.68108	-0.64787		1.68099	-1.01968		1.68108	-0.17167		1.68115	-0.86379
1.68138	-0.63232		1.6813	-1.00235		1.68138	-0.15862		1.68146	-0.86272
1.68169	-0.61678		1.68161	-0.97798		1.68169	-0.14552		1.68176	-0.86269
1.68199	-0.60123		1.68191	-0.96969		1.68199	-0.13248		1.68207	-0.8654
1.6823	-0.58568		1.68222	-0.97815		1.6823	-0.11937		1.68237	-0.8681
1.6826	-0.58671		1.68252	-0.98661		1.6826	-0.13171		1.68268	-0.87081
1.68291	-0.58774		1.68283	-0.99842		1.68291	-0.14398		1.68298	-0.87328
1.68322	-0.58877		1.68313	-1.01022		1.68322	-0.15631		1.68329	-0.87522
1.68352	-0.5898		1.68344	-1.01148		1.68352	-0.16859		1.68359	-0.87632
1.68383	-0.6005		1.68374	-1.0047		1.68383	-0.18092		1.6839	-0.87654
1.68413	-0.61121		1.68405	-1.01114		1.68413	-0.19319		1.68421	-0.87991
1.68444	-0.62192		1.68436	-1.03367		1.68444	-0.20553		1.68451	-0.8809
1.68474	-0.63263		1.68466	-1.0567		1.68474	-0.2178		1.68482	-0.87693
1.68505	-0.642		1.68497	-1.06365		1.68505	-0.21471		1.68512	-0.86926
1.68535	-0.65138		1.68527	-1.06901		1.68535	-0.21157		1.68543	-0.86349
1.68566	-0.67382		1.68558	-1.09044		1.68566	-0.20843		1.68573	-0.86272
1.68597	-0.67304		1.68588	-1.11188		1.68597	-0.20529		1.68604	-0.86057
1.68627	-0.66136		1.68619	-1.11724		1.68627	-0.20214		1.68634	-0.8549
1.68658	-0.64968		1.68649	-1.1231		1.68658	-0.199		1.68665	-0.84983
1.68688	-0.63656		1.6868	-1.14504		1.68688	-0.19586		1.68696	-0.8464
1.68719	-0.62343		1.68711	-1.16195		1.68719	-0.19272		1.68726	-0.84296
1.68749	-0.61648		1.68741	-1.17074		1.68749	-0.19954		1.68757	-0.83953
1.6878	-0.60952		1.68772	-1.17895		1.6878	-0.20636		1.68787	-0.83692
1.6881	-0.62192		1.68802	-1.1952		1.6881	-0.21317		1.68818	-0.83651
1.68841	-0.63432		1.68833	-1.21546		1.68841	-0.21999		1.68848	-0.83599
1.68872	-0.63777		1.68863	-1.21956		1.68872	-0.22681		1.68879	-0.83527
1.68902	-0.64122		1.68894	-1.21822		1.68902	-0.23363		1.68909	-0.83457
1.68933	-0.63305		1.68924	-1.21688		1.68933	-0.24045		1.6894	-0.83259
1.68963	-0.62488		1.68955	-1.20851		1.68963	-0.24727		1.68971	-0.82654
1.68994	-0.61575		1.68986	-1.18397		1.68994	-0.2459		1.69001	-0.81918
1.69024	-0.60655		1.69016	-1.16639		1.69024	-0.24454		1.69032	-0.81432
1.69055	-0.61533		1.69047	-1.16488		1.69055	-0.24436		1.69062	-0.81742
1.69085	-0.62404		1.69077	-1.17945		1.69085	-0.24418		1.69093	-0.82457
1.69116	-0.62023		1.69108	-1.17795		1.69116	-0.25326		1.69123	-0.83305
1.69147	-0.59313		1.69138	-1.16572		1.69147	-0.2813		1.69154	-0.84215
1.69177	-0.56246		1.69169	-1.16957		1.69177	-0.32405		1.69184	-0.85152
1.69208	-0.54334		1.692	-1.19017		1.69208	-0.36674		1.69215	-0.8548
1.69238	-0.55175		1.6923	-1.21069		1.69238	-0.37937		1.69246	-0.85007
1.69269	-0.58332		1.69261	-1.22174		1.69269	-0.37303		1.69276	-0.84274
1.69299	-0.60916		1.69291	-1.23279		1.69299	-0.35838		1.69307	-0.83788
1.6933	-0.62331		1.69322	-1.25289		1.6933	-0.34368		1.69337	-0.83295
1.6936	-0.62131		1.69352	-1.25683		1.6936	-0.30863		1.69368	-0.82779
1.69391	-0.61926		1.69383	-1.25281		1.69391	-0.27359		1.69398	-0.82237
1.69422	-0.61654		1.69413	-1.24879		1.69422	-0.25752		1.69429	-0.81629
1.69452	-0.61375		1.69444	-1.24376		1.69452	-0.2414		1.69459	-0.81021
1.69483	-0.61853		1.69475	-1.23865		1.69483	-0.23452		1.6949	-0.80413
1.69513	-0.62325		1.69505	-1.23966		1.69513	-0.22764		1.69521	-0.79939
1.69544	-0.65507		1.69536	-1.24058		1.69544	-0.22076		1.69551	-0.79813
1.69574	-0.68689		1.69566	-1.2415		1.69574	-0.21388		1.69582	-0.79686
1.69605	-0.70588		1.69597	-1.24242		1.69605	-0.19183		1.69612	-0.7956
1.69635	-0.72488		1.69627	-1.23698		1.69635	-0.16977		1.69643	-0.79275
1.69666	-0.71677		1.69658	-1.23154		1.69666	-0.14131		1.69673	-0.78577
1.69697	-0.70866		1.69688	-1.22609		1.69697	-0.12424		1.69704	-0.77877
1.69727	-0.68477		1.69719	-1.22065		1.69727	-0.12507		1.69735	-0.77179
1.69758	-0.66082		1.6975	-1.21554		1.69758	-0.1259		1.69765	-0.76935
1.69788	-0.64848		1.6978	-1.21044		1.69788	-0.12744		1.69796	-0.77877
1.69819	-0.63614		1.69811	-1.23112		1.69819	-0.12898		1.69826	-0.78835
1.69849	-0.63299		1.69841	-1.2518		1.69849	-0.13621		1.69857	-0.79838
1.6988	-0.62984		1.69872	-1.2487		1.6988	-0.14345		1.69887	-0.81101
1.6991	-0.6267		1.69902	-1.22953		1.6991	-0.14997		1.69918	-0.83316
1.69941	-0.62355		1.69933	-1.21035		1.69941	-0.15649		1.69948	-0.86231
1.69972	-0.62138		1.69963	-1.20725		1.69972	-0.15857		1.69979	-0.88852
1.70002	-0.61914		1.69994	-1.19561		1.70002	-0.14926		1.7001	-0.90443
1.70033	-0.61696		1.70025	-1.18397		1.70033	-0.14564		1.7004	-0.91066
1.70063	-0.61472		1.70055	-1.17334		1.70063	-0.14202		1.70071	-0.91393
1.70094	-0.60286		1.70086	-1.16271		1.70094	-0.13841		1.70101	-0.91876
1.70124	-0.59095		1.70116	-1.1447		1.70124	-0.12341		1.70132	-0.92475
1.70155	-0.56742		1.70147	-1.1267		1.70155	-0.1141		1.70162	-0.93377
1.70185	-0.54388		1.70177	-1.12477		1.70185	-0.10479		1.70193	-0.93978
1.70216	-0.52247		1.70208	-1.12276		1.70216	-0.08955		1.70223	-0.93524
1.70247	-0.50099		1.70238	-1.13156		1.70247	-0.06293		1.70254	-0.92161
1.70277	-0.49894		1.70269	-1.14035		1.70277	-0.03275		1.70285	-0.90273
1.70308	-0.49682		1.703	-1.17426		1.70308	-0.02154		1.70315	-0.88385
1.70338	-0.49017		1.7033	-1.20809		1.70338	-0.01816		1.70346	-0.86497
1.70369	-0.48345		1.70361	-1.20918		1.70369	-0.02617		1.70376	-0.84723
1.70399	-0.48835		1.70391	-1.18347		1.70399	-0.05101		1.70407	-0.83516
1.7043	-0.49325		1.70422	-1.17284		1.7043	-0.07585		1.70437	-0.82865
1.70461	-0.49815		1.70452	-1.16212		1.70461	-0.10254		1.70468	-0.81815
1.70491	-0.50299		1.70483	-1.13809		1.70491	-0.11777		1.70498	-0.80941
1.70522	-0.50783		1.70513	-1.11397		1.70522	-0.11665		1.70529	-0.80524
1.70552	-0.51267		1.70544	-1.10602		1.70552	-0.11552		1.7056	-0.80105
1.70583	-0.5454		1.70575	-1.09798		1.70583	-0.11582		1.7059	-0.79686
1.70613	-0.57806		1.70605	-1.0917		1.70613	-0.11611		1.70621	-0.792
1.70644	-0.61605		1.70636	-1.08533		1.70644	-0.13277		1.70651	-0.78538
1.70674	-0.64243		1.70666	-1.09505		1.70674	-0.16082		1.70682	-0.7789
1.70705	-0.64841		1.70697	-1.10476		1.70705	-0.18288		1.70712	-0.77288
1.70736	-0.63499		1.70727	-1.13047		1.70736	-0.20487		1.70743	-0.76842
1.70766	-0.61236		1.70758	-1.15609		1.70766	-0.22047		1.70773	-0.77075
1.70797	-0.58974		1.70788	-1.19612		1.70797	-0.24745		1.70804	-0.77939
1.70827	-0.57558		1.70819	-1.23614		1.70827	-0.27917		1.70835	-0.78466
1.70858	-0.56143		1.7085	-1.2652		1.70858	-0.2995		1.70865	-0.7853
1.70888	-0.55574		1.7088	-1.26738		1.70888	-0.30419		1.70896	-0.78307
1.70919	-0.56941		1.70911	-1.24711		1.70919	-0.30887		1.70926	-0.78074
1.70949	-0.58665		1.70941	-1.22685		1.70949	-0.30419		1.70957	-0.77818
1.7098	-0.60383		1.70972	-1.20977		1.7098	-0.2995		1.70987	-0.77616
1.71011	-0.60873		1.71002	-1.1926		1.71011	-0.29482		1.71018	-0.77548
1.71041	-0.60196		1.71033	-1.1916		1.71041	-0.29013		1.71048	-0.77479
1.71072	-0.58218		1.71063	-1.19051		1.71072	-0.28474		1.71079	-0.77411
1.71102	-0.55072		1.71094	-1.20122		1.71102	-0.27934		1.7111	-0.77382
1.71133	-0.52586		1.71125	-1.21186		1.71133	-0.26754		1.7114	-0.77458
1.71163	-0.52029		1.71155	-1.22249		1.71163	-0.26707		1.71171	-0.77987
1.71194	-0.52229		1.71186	-1.23313		1.71194	-0.28183		1.71201	-0.79696
1.71224	-0.52422		1.71216	-1.24619		1.71224	-0.2966		1.71232	-0.81221
1.71255	-0.52743		1.71247	-1.25917		1.71255	-0.30496		1.71262	-0.82267
1.71286	-0.53058		1.71277	-1.25616		1.71286	-0.3247		1.71293	-0.83312
1.71316	-0.54031		1.71308	-1.25306		1.71316	-0.35417		1.71323	-0.84357
1.71347	-0.54999		1.71338	-1.26713		1.71347	-0.37225		1.71354	-0.85317
1.71377	-0.55967		1.71369	-1.28111		1.71377	-0.3652		1.71385	-0.86057
1.71408	-0.56935		1.714	-1.2683		1.71408	-0.3467		1.71415	-0.86795
1.71438	-0.55368		1.7143	-1.25549		1.71438	-0.32725		1.71446	-0.87534
1.71469	-0.53802		1.71461	-1.24192		1.71469	-0.29636		1.71476	-0.8799
1.71499	-0.52235		1.71491	-1.22827		1.71499	-0.2491		1.71507	-0.87717
1.7153	-0.50662		1.71522	-1.23078		1.7153	-0.20185		1.71537	-0.87444
1.71561	-0.49095		1.71552	-1.23321		1.71561	-0.17884		1.71568	-0.8717
1.71591	-0.47523		1.71583	-1.23237		1.71591	-0.16716		1.71599	-0.86735
1.71622	-0.45956		1.71614	-1.23145		1.71622	-0.14908		1.71629	-0.8589
1.71652	-0.44383		1.71644	-1.21446		1.71652	-0.131		1.7166	-0.85044
1.71683	-0.44825		1.71675	-1.19746		1.71683	-0.1253		1.7169	-0.84198
1.71713	-0.45266		1.71705	-1.21337		1.71713	-0.11955		1.71721	-0.83262
1.71744	-0.45708		1.71736	-1.22919		1.71744	-0.1138		1.71751	-0.821
1.71774	-0.46143		1.71766	-1.21831		1.71774	-0.10805		1.71782	-0.80938
1.71805	-0.47746		1.71797	-1.20734		1.71805	-0.1023		1.71812	-0.79775
1.71836	-0.49343		1.71827	-1.19176		1.71836	-0.09655		1.71843	-0.78952
1.71866	-0.49011		1.71858	-1.1761		1.71866	-0.09079		1.71874	-0.79016
1.71897	-0.48672		1.71889	-1.16045		1.71897	-0.08504		1.71904	-0.7908
1.71927	-0.50118		1.71919	-1.14479		1.71927	-0.08172		1.71935	-0.79143
1.71958	-0.51557		1.7195	-1.13181		1.71958	-0.0784		1.71965	-0.79295
1.71988	-0.54158		1.7198	-1.11874		1.71988	-0.07579		1.71996	-0.7968
1.72019	-0.5676		1.72011	-1.10568		1.72019	-0.07313		1.72026	-0.80063
1.72049	-0.59603		1.72041	-1.09262		1.72049	-0.06981		1.72057	-0.80449
1.7208	-0.62446		1.72072	-1.11715		1.7208	-0.07781		1.72087	-0.81037
1.72111	-0.63353		1.72102	-1.1416		1.72111	-0.07947		1.72118	-0.82158
1.72141	-0.64261		1.72133	-1.13926		1.72141	-0.08107		1.72149	-0.83277
1.72172	-0.66106		1.72164	-1.13692		1.72172	-0.0902		1.72179	-0.84396
1.72202	-0.67945		1.72194	-1.15174		1.72202	-0.09927		1.7221	-0.85369
1.72233	-0.68622		1.72225	-1.16647		1.72233	-0.11481		1.7224	-0.85963
1.72263	-0.693		1.72255	-1.15442		1.72263	-0.1189		1.72271	-0.86557
1.72294	-0.69154		1.72286	-1.14236		1.72294	-0.11238		1.72301	-0.87151
1.72324	-0.69009		1.72316	-1.14378		1.72324	-0.1058		1.72332	-0.87941
1.72355	-0.68864		1.72347	-1.14512		1.72355	-0.09856		1.72362	-0.8924
1.72386	-0.68719		1.72377	-1.14646		1.72386	-0.09127		1.72393	-0.90324
1.72416	-0.68544		1.72408	-1.1478		1.72416	-0.0736		1.72424	-0.90719
1.72447	-0.68362		1.72439	-1.15433		1.72447	-0.05587		1.72454	-0.90574
1.72477	-0.68181		1.72469	-1.16078		1.72477	-0.03939		1.72485	-0.89675
1.72508	-0.67999		1.725	-1.16723		1.72508	-0.02285		1.72515	-0.8794
1.72538	-0.6685		1.7253	-1.17368		1.72538	-0.01348		1.72546	-0.85873
1.72569	-0.657		1.72561	-1.16681		1.72569	-0.02302		1.72576	-0.83784
1.72599	-0.64551		1.72591	-1.15986		1.72599	-0.02907		1.72607	-0.81635
1.7263	-0.63402		1.72622	-1.15291		1.7263	-0.02368		1.72637	-0.79781
1.72661	-0.61986		1.72652	-1.14596		1.72661	-0.00494		1.72668	-0.78958
1.72691	-0.60571		1.72683	-1.15299		1.72691	0.00247		1.72699	-0.78863
1.72722	-0.59736		1.72714	-1.15994		1.72722	-0.00583		1.72729	-0.78683
1.72752	-0.5774		1.72744	-1.16689		1.72752	-0.01407		1.7276	-0.7797
1.72783	-0.53566		1.72775	-1.17384		1.72783	-0.02356		1.7279	-0.76792
1.72813	-0.4823		1.72805	-1.17853		1.72813	-0.03299		1.72821	-0.75691
1.72844	-0.42943		1.72836	-1.18314		1.72844	-0.04312		1.72851	-0.7479
1.72875	-0.38818		1.72866	-1.18774		1.72875	-0.05326		1.72882	-0.73734
1.72905	-0.37596		1.72897	-1.19235		1.72905	-0.05913		1.72912	-0.72554
1.72936	-0.38304		1.72927	-1.21529		1.72936	-0.07639		1.72943	-0.7232
1.72966	-0.39931		1.72958	-1.23824		1.72966	-0.09364		1.72974	-0.7271
1.72997	-0.41558		1.72989	-1.24041		1.72997	-0.09951		1.73004	-0.73116
1.73027	-0.42871		1.73019	-1.21571		1.73027	-0.09921		1.73035	-0.73568
1.73058	-0.44183		1.7305	-1.18339		1.73058	-0.09892		1.73065	-0.74086
1.73088	-0.44335		1.7308	-1.17786		1.73088	-0.09791		1.73096	-0.74783
1.73119	-0.44486		1.73111	-1.18071		1.73119	-0.09684		1.73126	-0.75478
1.7315	-0.45303		1.73141	-1.1674		1.7315	-0.09832		1.73157	-0.76173
1.7318	-0.46119		1.73172	-1.14964		1.7318	-0.09981		1.73187	-0.76945
1.73211	-0.46936		1.73202	-1.13189		1.73211	-0.10129		1.73218	-0.77918
1.73241	-0.47752		1.73233	-1.11313		1.73241	-0.10271		1.73249	-0.78871
1.73272	-0.48496		1.73264	-1.09429		1.73272	-0.10989		1.73279	-0.79781
1.73302	-0.4924		1.73294	-1.07889		1.73302	-0.11706		1.7331	-0.80411
1.73333	-0.49985		1.73325	-1.0634		1.73333	-0.12424		1.7334	-0.80047
1.73363	-0.50729		1.73355	-1.04799		1.73363	-0.13135		1.73371	-0.79128
1.73394	-0.48872		1.73386	-1.0325		1.73394	-0.12026		1.73401	-0.78607
1.73425	-0.47008		1.73416	-1.0011		1.73425	-0.10917		1.73432	-0.7828
1.73455	-0.45151		1.73447	-0.96969		1.73455	-0.0988		1.73463	-0.78451
1.73486	-0.43288		1.73477	-0.97581		1.73486	-0.08842		1.73493	-0.78622
1.73516	-0.42568		1.73508	-0.98192		1.73516	-0.07662		1.73524	-0.78793
1.73547	-0.41842		1.73539	-0.99641		1.73547	-0.07621		1.73554	-0.78896
1.73577	-0.41244		1.73569	-1.01089		1.73577	-0.07651		1.73585	-0.78822
1.73608	-0.40639		1.736	-1.02538		1.73608	-0.06536		1.73615	-0.78748
1.73638	-0.4079		1.7363	-1.03987		1.73638	-0.06162		1.73646	-0.78673
1.73669	-0.42871		1.73661	-1.0361		1.73669	-0.06927		1.73676	-0.78405
1.737	-0.46579		1.73691	-1.03233		1.737	-0.07301		1.73707	-0.77647
1.7373	-0.50281		1.73722	-1.02856		1.7373	-0.07105		1.73738	-0.76888
1.73761	-0.52005		1.73752	-1.02479		1.73761	-0.06589		1.73768	-0.76129
1.73791	-0.53723		1.73783	-1.02102		1.73791	-0.06073		1.73799	-0.75774
1.73822	-0.55441		1.73814	-1.01726		1.73822	-0.07799		1.73829	-0.76466
1.73852	-0.57159		1.73844	-1.01349		1.73852	-0.09518		1.7386	-0.77158
1.73883	-0.57945		1.73875	-1.00964		1.73883	-0.11232		1.7389	-0.7785
1.73913	-0.58732		1.73905	-1.01634		1.73913	-0.12939		1.73921	-0.7867
1.73944	-0.59518		1.73936	-1.02295		1.73944	-0.14653		1.73951	-0.79827
1.73975	-0.60298		1.73966	-1.02957		1.73975	-0.16361		1.73982	-0.80527
1.74005	-0.60117		1.73997	-1.03618		1.74005	-0.17197		1.74013	-0.8005
1.74036	-0.59935		1.74028	-1.05619		1.74036	-0.18027		1.74043	-0.79715
1.74066	-0.57818		1.74058	-1.07621		1.74066	-0.19462		1.74074	-0.79748
1.74097	-0.55695		1.74089	-1.09622		1.74097	-0.19758		1.74104	-0.79781
1.74127	-0.53989		1.74119	-1.11623		1.74127	-0.19052		1.74135	-0.79814
1.74158	-0.52283		1.7415	-1.09279		1.74158	-0.17772		1.74165	-0.79808
1.74188	-0.51739		1.7418	-1.06926		1.74188	-0.16355		1.74196	-0.79708
1.74219	-0.51188		1.74211	-1.04573		1.74219	-0.15501		1.74226	-0.79609
1.7425	-0.4987		1.74241	-1.0222		1.7425	-0.13752		1.74257	-0.79509
1.7428	-0.48545		1.74272	-1.01843		1.7428	-0.10858		1.74288	-0.79293
1.74311	-0.47226		1.74303	-1.01466		1.74311	-0.08641		1.74318	-0.78784
1.74341	-0.45901		1.74333	-1.01089		1.74341	-0.06423		1.74349	-0.7829
1.74372	-0.44292		1.74364	-1.00712		1.74372	-0.03168		1.74379	-0.77832
1.74402	-0.42677		1.74394	-0.97003		1.74402	8.70705E-4		1.7441	-0.77703
1.74433	-0.41068		1.74425	-0.93285		1.74433	0.01706		1.7444	-0.78651
1.74463	-0.39453		1.74455	-0.91183		1.74463	0.02192		1.74471	-0.80058
1.74494	-0.39586		1.74486	-0.89073		1.74494	0.02743		1.74501	-0.81136
1.74525	-0.39713		1.74516	-0.89483		1.74525	0.03301		1.74532	-0.82112
1.74555	-0.39846		1.74547	-0.89885		1.74555	0.03817		1.74563	-0.82831
1.74586	-0.39973		1.74578	-0.93871		1.74586	0.04338		1.74593	-0.83092
1.74616	-0.3955		1.74608	-0.97857		1.74616	0.05613		1.74624	-0.82177
1.74647	-0.3912		1.74639	-0.99021		1.74647	0.07463		1.74654	-0.81321
1.74677	-0.38697		1.74669	-0.97497		1.74677	0.07813		1.74685	-0.8062
1.74708	-0.38267		1.747	-0.95881		1.74708	0.06271		1.74715	-0.80193
1.74738	-0.37408		1.7473	-0.94256		1.74738	0.05044		1.74746	-0.80473
1.74769	-0.36543		1.74761	-0.91468		1.74769	0.04392		1.74776	-0.80853
1.748	-0.3762		1.74791	-0.88671		1.748	0.03686		1.74807	-0.8149
1.7483	-0.38691		1.74822	-0.87047		1.7483	0.02417		1.74838	-0.82256
1.74861	-0.39453		1.74853	-0.88102		1.74861	0.01101		1.74868	-0.83125
1.74891	-0.40209		1.74883	-0.90304		1.74891	0.00923		1.74899	-0.83156
1.74922	-0.42133		1.74914	-0.92506		1.74922	0.00781		1.74929	-0.8255
1.74952	-0.4405		1.74944	-0.94876		1.74952	-0.00494		1.7496	-0.81931
1.74983	-0.44474		1.74975	-0.97237		1.74983	-0.01206		1.7499	-0.81274
1.75014	-0.44891		1.75005	-0.97899		1.75014	-0.00773		1.75021	-0.80732
1.75044	-0.45315		1.75036	-0.9856		1.75044	-0.00417		1.75052	-0.80484
1.75075	-0.45732		1.75066	-0.99222		1.75075	-0.01194		1.75082	-0.80236
1.75105	-0.47861		1.75097	-0.99875		1.75105	-0.02356		1.75113	-0.79989
1.75136	-0.49985		1.75128	-1.02128		1.75136	-0.03512		1.75143	-0.79958
1.75166	-0.52114		1.75158	-1.0438		1.75166	-0.04069		1.75174	-0.80487
1.75197	-0.54237		1.75189	-1.06465		1.75197	-0.05759		1.75204	-0.81016
1.75227	-0.53826		1.75219	-1.08542		1.75227	-0.07135		1.75235	-0.81545
1.75258	-0.53408		1.7525	-1.09823		1.75258	-0.07935		1.75265	-0.81868
1.75289	-0.54546		1.7528	-1.08425		1.75289	-0.09062		1.75296	-0.81661
1.75319	-0.57613		1.75311	-1.07629		1.75319	-0.10182		1.75327	-0.81468
1.7535	-0.61224		1.75341	-1.08433		1.7535	-0.10924		1.75357	-0.81312
1.7538	-0.63668		1.75372	-1.07956		1.7538	-0.10526		1.75388	-0.81414
1.75411	-0.64182		1.75403	-1.0747		1.75411	-0.10378		1.75418	-0.82406
1.75441	-0.6469		1.75433	-1.07093		1.75441	-0.10793		1.75449	-0.83848
1.75472	-0.64333		1.75464	-1.06708		1.75472	-0.11416		1.75479	-0.84938
1.75502	-0.6397		1.75494	-1.07671		1.75502	-0.10894		1.7551	-0.85852
1.75533	-0.64775		1.75525	-1.08625		1.75533	-0.08777		1.7554	-0.86182
1.75564	-0.66735		1.75555	-1.09588		1.75564	-0.06654		1.75571	-0.86371
1.75594	-0.68181		1.75586	-1.10543		1.75594	-0.05071		1.75602	-0.86883
1.75625	-0.67685		1.75616	-1.11004		1.75625	-0.03488		1.75632	-0.86618
1.75655	-0.6642		1.75647	-1.11456		1.75655	-0.01905		1.75663	-0.86006
1.75686	-0.6515		1.75678	-1.11916		1.75686	-0.00316		1.75693	-0.85654
1.75716	-0.64345		1.75708	-1.12369		1.75716	0.01409		1.75724	-0.85066
1.75747	-0.63535		1.75739	-1.12025		1.75747	0.03141		1.75754	-0.84648
1.75777	-0.61563		1.75769	-1.11673		1.75777	0.04866		1.75785	-0.84666
1.75808	-0.59591		1.758	-1.1133		1.75808	0.06597		1.75815	-0.84681
1.75839	-0.58199		1.7583	-1.10978		1.75839	0.07914		1.75846	-0.84696
1.75869	-0.56802		1.75861	-1.10359		1.75869	0.09236		1.75877	-0.84547
1.759	-0.56572		1.75891	-1.09739		1.759	0.11198		1.75907	-0.83977
1.7593	-0.56336		1.75922	-1.0912		1.7593	0.12023		1.75938	-0.83406
1.75961	-0.58212		1.75953	-1.085		1.75961	0.114		1.75968	-0.82835
1.75991	-0.60081		1.75983	-1.07713		1.75991	0.10777		1.75999	-0.8247
1.76022	-0.6002		1.76014	-1.06926		1.76022	0.10084		1.76029	-0.82635
1.76052	-0.59954		1.76044	-1.06139		1.76052	0.0939		1.7606	-0.82799
1.76083	-0.59639		1.76075	-1.05343		1.76083	0.08821		1.7609	-0.82962
1.76114	-0.59318		1.76105	-1.06499		1.76114	0.08258		1.76121	-0.83072
1.76144	-0.59004		1.76136	-1.07654		1.76144	0.07694		1.76152	-0.83043
1.76175	-0.58683		1.76167	-1.0613		1.76175	0.07131		1.76182	-0.83013
1.76205	-0.5849		1.76197	-1.04606		1.76205	0.06568		1.76213	-0.82982
1.76236	-0.5829		1.76228	-1.05393		1.76236	0.06004		1.76243	-0.82809
1.76266	-0.56155		1.76258	-1.0618		1.76266	0.05441		1.76274	-0.82269
1.76297	-0.54019		1.76289	-1.06968		1.76297	0.04878		1.76304	-0.81727
1.76327	-0.52822		1.76319	-1.07746		1.76327	0.03461		1.76335	-0.81186
1.76358	-0.51618		1.7635	-1.08182		1.76358	0.0205		1.76365	-0.80952
1.76389	-0.52356		1.7638	-1.08609		1.76389	0.00633		1.76396	-0.81506
1.76419	-0.53088		1.76411	-1.09036		1.76419	-0.00779		1.76427	-0.82319
1.7645	-0.54745		1.76442	-1.09463		1.7645	-0.02765		1.76457	-0.83803
1.7648	-0.56397		1.76472	-1.10459		1.7648	-0.04745		1.76488	-0.85142
1.76511	-0.58054		1.76503	-1.11456		1.76511	-0.06732		1.76518	-0.85884
1.76541	-0.59706		1.76533	-1.12452		1.76541	-0.08712		1.76549	-0.85837
1.76572	-0.61545		1.76564	-1.13449		1.76572	-0.10461		1.76579	-0.85045
1.76602	-0.63377		1.76594	-1.14872		1.76602	-0.12204		1.7661	-0.83595
1.76633	-0.65216		1.76625	-1.16287		1.76633	-0.14024		1.7664	-0.81962
1.76664	-0.67049		1.76655	-1.13951		1.76664	-0.15839		1.76671	-0.80634
1.76694	-0.68404		1.76686	-1.11615		1.76694	-0.17517		1.76702	-0.80322
1.76725	-0.69753		1.76717	-1.10585		1.76725	-0.20327		1.76732	-0.80467
1.76755	-0.69947		1.76747	-1.09555		1.76755	-0.23179		1.76763	-0.80137
1.76786	-0.70135		1.76778	-1.08525		1.76786	-0.24887		1.76793	-0.79544
1.76816	-0.69741		1.76808	-1.07495		1.76816	-0.25438		1.76824	-0.79186
1.76847	-0.69348		1.76839	-1.07696		1.76847	-0.26559		1.76854	-0.78812
1.76877	-0.66245		1.76869	-1.07897		1.76877	-0.27893		1.76885	-0.78396
1.76908	-0.63142		1.769	-1.08098		1.76908	-0.28089		1.76916	-0.7785
1.76939	-0.60256		1.7693	-1.08291		1.76939	-0.27679		1.76946	-0.77204
1.76969	-0.57371		1.76961	-1.08123		1.76969	-0.26701		1.76977	-0.77314
1.77	-0.55647		1.76992	-1.07947		1.77	-0.24086		1.77007	-0.77858
1.7703	-0.53923		1.77022	-1.051		1.7703	-0.20896		1.77038	-0.78417
1.77061	-0.55199		1.77053	-1.02245		1.77061	-0.19088		1.77068	-0.79011
1.77091	-0.56475		1.77083	-1.01022		1.77091	-0.18418		1.77099	-0.7953
1.77122	-0.57752		1.77114	-0.998		1.77122	-0.17712		1.77129	-0.7986
1.77152	-0.59028		1.77144	-0.98577		1.77152	-0.15868		1.7716	-0.80189
1.77183	-0.60256		1.77175	-0.97346		1.77183	-0.14594		1.77191	-0.80518
1.77214	-0.61484		1.77205	-0.97196		1.77214	-0.13319		1.77221	-0.80759
1.77244	-0.62712		1.77236	-0.97036		1.77244	-0.12044		1.77252	-0.80782
1.77275	-0.6394		1.77267	-0.96886		1.77275	-0.10763		1.77282	-0.80805
1.77305	-0.66033		1.77297	-0.96727		1.77305	-0.09761		1.77313	-0.80828
1.77336	-0.68126		1.77328	-0.97832		1.77336	-0.09898		1.77343	-0.80951
1.77366	-0.68283		1.77358	-0.98937		1.77366	-0.10532		1.77374	-0.81336
1.77397	-0.68435		1.77389	-0.98435		1.77397	-0.09263		1.77404	-0.81443
1.77428	-0.69366		1.77419	-0.97932		1.77428	-0.0755		1.77435	-0.80845
1.77458	-0.70298		1.7745	-0.97899		1.77458	-0.06975		1.77466	-0.80196
1.77489	-0.70068		1.7748	-0.97865		1.77489	-0.05641		1.77496	-0.79414
1.77519	-0.69832		1.77511	-0.97296		1.77519	-0.04301		1.77527	-0.78633
1.7755	-0.68586		1.77542	-0.9511		1.7755	-0.03441		1.77557	-0.77851
1.7758	-0.6734		1.77572	-0.94064		1.7758	-0.02581		1.77588	-0.7713
1.77611	-0.66094		1.77603	-0.95697		1.77611	-0.01721		1.77618	-0.76565
1.77641	-0.64841		1.77633	-0.9733		1.77641	-0.00856		1.77649	-0.75912
1.77672	-0.64878		1.77664	-0.98962		1.77672	4.05E-5		1.77679	-0.75176
1.77703	-0.64908		1.77694	-1.01399		1.77703	0.0087		1.7771	-0.7481
1.77733	-0.64944		1.77725	-1.03836		1.77733	0.01729		1.77741	-0.7435
1.77764	-0.64975		1.77755	-1.04028		1.77764	0.02595		1.77771	-0.7346
1.77794	-0.65906		1.77786	-1.01533		1.77794	0.03271		1.77802	-0.72648
1.77825	-0.66832		1.77817	-0.9882		1.77825	0.03947		1.77832	-0.72594
1.77855	-0.67763		1.77847	-0.96099		1.77855	0.04623		1.77863	-0.72537
1.77886	-0.68689		1.77878	-0.94817		1.77886	0.05299		1.77893	-0.72221
1.77916	-0.70201		1.77908	-0.93536		1.77916	0.06781		1.77924	-0.72149
1.77947	-0.71707		1.77939	-0.93536		1.77947	0.08263		1.77954	-0.72067
1.77978	-0.7322		1.77969	-0.93528		1.77978	0.09627		1.77985	-0.71964
1.78008	-0.74726		1.78	-0.9352		1.78008	0.10997		1.78016	-0.7186
1.78039	-0.74448		1.7803	-0.93511		1.78039	0.12467		1.78046	-0.71755
1.78069	-0.74163		1.78061	-0.94859		1.78069	0.1204		1.78077	-0.71782
1.781	-0.73885		1.78092	-0.96199		1.781	0.10404		1.78107	-0.72144
1.7813	-0.73601		1.78122	-0.97539		1.7813	0.08773		1.78138	-0.72505
1.78161	-0.72355		1.78153	-0.98879		1.78161	0.06995		1.78168	-0.72867
1.78191	-0.71102		1.78183	-0.99255		1.78191	0.05216		1.78199	-0.7321
1.78222	-0.6985		1.78214	-0.99624		1.78222	0.02299		1.78229	-0.73511
1.78253	-0.68598		1.78244	-1.016		1.78253	-0.00613		1.7826	-0.7381
1.78283	-0.68193		1.78275	-1.00897		1.78283	-0.01354		1.78291	-0.74109
1.78314	-0.67787		1.78305	-0.9959		1.78314	-0.02089		1.78321	-0.74577
1.78344	-0.67382		1.78336	-0.99892		1.78344	-0.01306		1.78352	-0.75475
1.78375	-0.66977		1.78367	-0.99121		1.78375	0.00615		1.78382	-0.76096
1.78405	-0.66426		1.78397	-0.98343		1.78405	0.03176		1.78413	-0.76014
1.78436	-0.65876		1.78428	-0.96366		1.78436	0.0384		1.78443	-0.75832
1.78466	-0.66632		1.78458	-0.9439		1.78466	0.01848		1.78474	-0.75402
1.78497	-0.65059		1.78489	-0.96166		1.78497	-0.00144		1.78505	-0.74971
1.78528	-0.61726		1.78519	-0.97932		1.78528	0.00271		1.78535	-0.74539
1.78558	-0.58393		1.7855	-0.99071		1.78558	0.00686		1.78566	-0.74298
1.78589	-0.54915		1.78581	-1.0021		1.78589	0.01101		1.78596	-0.74543
1.78619	-0.51436		1.78611	-1.01349		1.78619	0.01516		1.78627	-0.74786
1.7865	-0.49095		1.78642	-1.02479		1.7865	0.02975		1.78657	-0.75031
1.7868	-0.46754		1.78672	-1.03853		1.7868	0.04433		1.78688	-0.75159
1.78711	-0.44413		1.78703	-1.05226		1.78711	0.03615		1.78718	-0.74994
1.78741	-0.42066		1.78733	-1.06599		1.78741	0.02797		1.78749	-0.74828
1.78772	-0.39713		1.78764	-1.07964		1.78772	0.02471		1.7878	-0.74662
1.78803	-0.3736		1.78794	-1.09756		1.78803	0.02144		1.7881	-0.74712
1.78833	-0.37717		1.78825	-1.1154		1.78833	0.01818		1.78841	-0.75309
1.78864	-0.38068		1.78856	-1.13323		1.78864	0.01498		1.78871	-0.75904
1.78894	-0.40506		1.78886	-1.15107		1.78894	8.11338E-4		1.78902	-0.76499
1.78925	-0.42937		1.78917	-1.13105		1.78925	-0.0133		1.78932	-0.77077
1.78955	-0.45375		1.78947	-1.11104		1.78955	-0.02747		1.78963	-0.77611
1.78986	-0.47807		1.78978	-1.09103		1.78986	-0.04158		1.78993	-0.78145
1.79016	-0.49579		1.79008	-1.07102		1.79016	-0.03915		1.79024	-0.78679
1.79047	-0.51352		1.79039	-1.03091		1.79047	-0.03666		1.79055	-0.79258
1.79078	-0.53269		1.79069	-0.9908		1.79078	-0.03423		1.79085	-0.79952
1.79108	-0.52858		1.791	-0.9882		1.79108	-0.03174		1.79116	-0.80523
1.79139	-0.50928		1.79131	-0.9856		1.79139	-0.02931		1.79146	-0.8051
1.79169	-0.48993		1.79161	-0.9877		1.79169	-0.02682		1.79177	-0.79832
1.792	-0.48853		1.79192	-0.98979		1.792	-0.02439		1.79207	-0.79257
1.7923	-0.48708		1.79222	-0.99188		1.7923	-0.0219		1.79238	-0.78674
1.79261	-0.48309		1.79253	-0.99398		1.79261	-0.01455		1.79268	-0.78068
1.79291	-0.47904		1.79283	-0.99582		1.79291	-0.00719		1.79299	-0.77702
1.79322	-0.49295		1.79314	-0.99766		1.79322	1.59025E-4		1.7933	-0.7808
1.79353	-0.5068		1.79344	-1.02463		1.79353	0.00751		1.7936	-0.78609
1.79383	-0.50426		1.79375	-1.0515		1.79383	3.96252E-4		1.79391	-0.78357
1.79414	-0.47843		1.79406	-1.05435		1.79414	-0.00672		1.79421	-0.77265
1.79444	-0.43857		1.79436	-1.03032		1.79444	-0.00316		1.79452	-0.75828
1.79475	-0.3987		1.79467	-1.02144		1.79475	-0.01858		1.79482	-0.7465
1.79505	-0.38152		1.79497	-1.01248		1.79505	-0.04763		1.79513	-0.74131
1.79536	-0.36428		1.79528	-0.99138		1.79536	-0.07668		1.79543	-0.73977
1.79566	-0.3742		1.79558	-0.9702		1.79566	-0.10692		1.79574	-0.74748
1.79597	-0.38406		1.79589	-0.9491		1.79597	-0.13716		1.79605	-0.75517
1.79628	-0.3906		1.79619	-0.92791		1.79628	-0.13894		1.79635	-0.76288
1.79658	-0.39707		1.7965	-0.92657		1.79658	-0.14072		1.79666	-0.76682
1.79689	-0.40354		1.79681	-0.92515		1.79689	-0.1425		1.79696	-0.76125
1.79719	-0.41002		1.79711	-0.92381		1.79719	-0.14428		1.79727	-0.75565
1.7975	-0.41461		1.79742	-0.92238		1.7975	-0.14463		1.79757	-0.75006
1.7978	-0.41915		1.79772	-0.92423		1.7978	-0.14493		1.79788	-0.74427
1.79811	-0.42369		1.79803	-0.92607		1.79811	-0.1441		1.79818	-0.73798
1.79842	-0.42822		1.79833	-0.94399		1.79842	-0.14321		1.79849	-0.73168
1.79872	-0.43857		1.79864	-0.96182		1.79872	-0.14285		1.7988	-0.72538
1.79903	-0.44891		1.79894	-0.97271		1.79903	-0.12347		1.7991	-0.7181
1.79933	-0.45926		1.79925	-0.9836		1.79933	-0.10841		1.79941	-0.70834
1.79964	-0.4696		1.79956	-0.9784		1.79964	-0.10467		1.79971	-0.70317
1.79994	-0.47891		1.79986	-0.97313		1.79994	-0.11048		1.80002	-0.70974
1.80025	-0.48817		1.80017	-0.97279		1.80025	-0.11623		1.80032	-0.71535
1.80055	-0.49597		1.80047	-0.97246		1.80055	-0.09999		1.80063	-0.71857
1.80086	-0.50378		1.80078	-0.9882		1.80086	-0.08368		1.80093	-0.72177
1.80117	-0.50723		1.80108	-1.00386		1.80117	-0.05795		1.80124	-0.72498
1.80147	-0.48745		1.80139	-1.00788		1.80147	-0.03216		1.80155	-0.72962
1.80178	-0.46912		1.80169	-1.01181		1.80178	-0.00642		1.80185	-0.73794
1.80208	-0.45079		1.802	-1.02521		1.80208	0.01937		1.80216	-0.74625
1.80239	-0.44056		1.80231	-1.06532		1.80239	0.0202		1.80246	-0.75455
1.80269	-0.43034		1.80261	-1.09178		1.80269	0.02103		1.80277	-0.75948
1.803	-0.42641		1.80292	-1.08073		1.803	0.04463		1.80307	-0.75585
1.8033	-0.44571		1.80322	-1.05661		1.8033	0.06829		1.80338	-0.75222
1.80361	-0.46694		1.80353	-1.04857		1.80361	0.09876		1.80369	-0.74859
1.80392	-0.48817		1.80383	-1.0469		1.80392	0.12924		1.80399	-0.7461
1.80422	-0.49924		1.80414	-1.04522		1.80422	0.14833		1.8043	-0.74656
1.80453	-0.51025		1.80444	-1.02848		1.80453	0.16748		1.8046	-0.74702
1.80483	-0.516		1.80475	-1.01173		1.80483	0.18112		1.80491	-0.74747
1.80514	-0.52174		1.80506	-0.98075		1.80514	0.19476		1.80521	-0.74897
1.80544	-0.50813		1.80536	-0.94976		1.80544	0.20839		1.80552	-0.75316
1.80575	-0.49452		1.80567	-0.91878		1.80575	0.22209		1.80582	-0.75735
1.80605	-0.47752		1.80597	-0.8878		1.80605	0.22553		1.80613	-0.76153
1.80636	-0.46053		1.80628	-0.89065		1.80636	0.22897		1.80644	-0.7657
1.80667	-0.44353		1.80658	-0.89349		1.80667	0.23241		1.80674	-0.76989
1.80697	-0.42647		1.80689	-0.89634		1.80697	0.2359		1.80705	-0.77408
1.80728	-0.42387		1.80719	-0.89911		1.80728	0.23833		1.80735	-0.77826
1.80758	-0.42121		1.8075	-0.93093		1.80758	0.24077		1.80766	-0.78327
1.80789	-0.41854		1.80781	-0.96274		1.80789	0.2432		1.80796	-0.79041
1.80819	-0.41588		1.80811	-0.99289		1.80819	0.24569		1.80827	-0.7991
1.8085	-0.41322		1.80842	-1.02295		1.8085	0.22274		1.80857	-0.80897
1.8088	-0.41056		1.80872	-1.04908		1.8088	0.1998		1.80888	-0.80603
1.80911	-0.4079		1.80903	-1.04841		1.80911	0.19962		1.80919	-0.78845
1.80942	-0.40524		1.80933	-1.0253		1.80942	0.1995		1.80949	-0.77345
1.80972	-0.41231		1.80964	-1.0021		1.80972	0.19553		1.8098	-0.76505
1.81003	-0.41933		1.80995	-0.98652		1.81003	0.19155		1.8101	-0.75695
1.81033	-0.42635		1.81025	-0.97095		1.81033	0.19897		1.81041	-0.74964
1.81064	-0.43337		1.81056	-0.95537		1.81064	0.20644		1.81071	-0.74231
1.81094	-0.44449		1.81086	-0.93972		1.81094	0.21598		1.81102	-0.73498
1.81125	-0.45563		1.81117	-0.94859		1.81125	0.22553		1.81132	-0.72684
1.81155	-0.46676		1.81147	-0.95739		1.81155	0.23507		1.81163	-0.71667
1.81186	-0.47789		1.81178	-0.95018		1.81186	0.24468		1.81194	-0.70648
1.81217	-0.49228		1.81208	-0.9429		1.81217	0.23632		1.81224	-0.69628
1.81247	-0.50668		1.81239	-0.94792		1.81247	0.22796		1.81255	-0.68784
1.81278	-0.50051		1.8127	-0.95295		1.81278	0.24118		1.81285	-0.68383
1.81308	-0.48267		1.813	-0.94189		1.81308	0.2544		1.81316	-0.6826
1.81339	-0.45762		1.81331	-0.93084		1.81339	0.25292		1.81346	-0.68839
1.81369	-0.43252		1.81361	-0.94859		1.81369	0.23247		1.81377	-0.69377
1.814	-0.40675		1.81392	-0.96635		1.814	0.22268		1.81407	-0.69813
1.8143	-0.38092		1.81422	-0.96802		1.8143	0.2129		1.81438	-0.70248
1.81461	-0.37584		1.81453	-0.96969		1.81461	0.20264		1.81469	-0.70684
1.81492	-0.3707		1.81483	-0.97455		1.81492	0.19238		1.81499	-0.71058
1.81522	-0.36561		1.81514	-0.97941		1.81522	0.19351		1.8153	-0.71279
1.81553	-0.36047		1.81545	-0.95747		1.81553	0.19464		1.8156	-0.715
1.81583	-0.37209		1.81575	-0.93553		1.81583	0.19078		1.81591	-0.71721
1.81614	-0.38364		1.81606	-0.92866		1.81614	0.18693		1.81621	-0.71872
1.81644	-0.37662		1.81636	-0.9218		1.81644	0.17169		1.81652	-0.71849
1.81675	-0.36955		1.81667	-0.89885		1.81675	0.15645		1.81682	-0.71824
1.81705	-0.37354		1.81697	-0.87583		1.81705	0.12426		1.81713	-0.718
1.81736	-0.38915		1.81728	-0.8847		1.81736	0.09212		1.81744	-0.71729
1.81767	-0.39822		1.81758	-0.89358		1.81767	0.07131		1.81774	-0.71542
1.81797	-0.40729		1.81789	-0.90245		1.81797	0.05056		1.81805	-0.71353
1.81828	-0.4062		1.8182	-0.91133		1.81828	0.03069		1.81835	-0.71164
1.81858	-0.40512		1.8185	-0.94231		1.81858	0.01089		1.81866	-0.71062
1.81889	-0.40403		1.81881	-0.9733		1.81889	0.0138		1.81896	-0.71179
1.81919	-0.40288		1.81911	-0.97748		1.81919	0.01676		1.81927	-0.71296
1.8195	-0.40155		1.81942	-0.98167		1.8195	0.02204		1.81957	-0.71414
1.81981	-0.40021		1.81972	-1.00738		1.81981	0.02737		1.81988	-0.71459
1.82011	-0.40542		1.82003	-1.03308		1.82011	0.03265		1.82019	-0.71321
1.82042	-0.39894		1.82033	-1.05879		1.82042	0.03799		1.82049	-0.71366
1.82072	-0.39907		1.82064	-1.0845		1.82072	0.039		1.8208	-0.72011
1.82103	-0.39919		1.82095	-1.10451		1.82103	0.04006		1.8211	-0.72847
1.82133	-0.39858		1.82125	-1.12452		1.82133	0.04107		1.82141	-0.73004
1.82164	-0.39792		1.82156	-1.14454		1.82164	0.04214		1.82171	-0.72344
1.82194	-0.40076		1.82186	-1.16446		1.82194	0.04404		1.82202	-0.71399
1.82225	-0.40354		1.82217	-1.16187		1.82225	0.04599		1.82233	-0.70273
1.82256	-0.40639		1.82247	-1.15919		1.82256	0.04789		1.82263	-0.68692
1.82286	-0.40917		1.82278	-1.15651		1.82286	0.04985		1.82294	-0.67224
1.82317	-0.4033		1.82308	-1.15383		1.82317	0.07261		1.82324	-0.66319
1.82347	-0.39737		1.82339	-1.15115		1.82347	0.09544		1.82355	-0.66147
1.82378	-0.3987		1.8237	-1.14847		1.82378	0.11702		1.82385	-0.65918
1.82408	-0.38842		1.824	-1.1468		1.82408	0.13867		1.82416	-0.65434
1.82439	-0.36997		1.82431	-1.14512		1.82439	0.15823		1.82446	-0.65191
1.82469	-0.36307		1.82461	-1.14588		1.82469	0.15888		1.82477	-0.65171
1.825	-0.37608		1.82492	-1.16262		1.825	0.15876		1.82508	-0.6572
1.82531	-0.38902		1.82522	-1.1864		1.82531	0.17768		1.82538	-0.65991
1.82561	-0.41582		1.82553	-1.18339		1.82561	0.20389		1.82569	-0.65558
1.82592	-0.44256		1.82583	-1.16329		1.82592	0.21877		1.82599	-0.65282
1.82622	-0.47583		1.82614	-1.15927		1.82622	0.21841		1.8263	-0.65401
1.82653	-0.49749		1.82645	-1.14454		1.82653	0.21812		1.8266	-0.65519
1.82683	-0.50783		1.82675	-1.1298		1.82683	0.22268		1.82691	-0.65639
1.82714	-0.51818		1.82706	-1.12109		1.82714	0.22725		1.82721	-0.65773
1.82744	-0.53433		1.82736	-1.1123		1.82744	0.23181		1.82752	-0.65948
1.82775	-0.53886		1.82767	-1.10359		1.82775	0.23638		1.82783	-0.66122
1.82806	-0.52985		1.82797	-1.0948		1.82806	0.23596		1.82813	-0.66296
1.82836	-0.52084		1.82828	-1.07805		1.82836	0.23555		1.82844	-0.66354
1.82867	-0.51182		1.82858	-1.06122		1.82867	0.21237		1.82874	-0.66121
1.82897	-0.50275		1.82889	-1.04615		1.82897	0.18918		1.82905	-0.65886
1.82928	-0.49458		1.8292	-1.03099		1.82928	0.18995		1.82935	-0.65651
1.82958	-0.49803		1.8295	-1.01776		1.82958	0.19072		1.82966	-0.65602
1.82989	-0.5143		1.82981	-1.03124		1.82989	0.20288		1.82996	-0.66023
1.83019	-0.53058		1.83011	-1.03878		1.83019	0.21503		1.83027	-0.66442
1.8305	-0.54104		1.83042	-1.03015		1.8305	0.23217		1.83058	-0.66861
1.83081	-0.55151		1.83072	-1.01592		1.83081	0.2493		1.83088	-0.6728
1.83111	-0.54915		1.83103	-1.0016		1.83111	0.24367		1.83119	-0.67699
1.83142	-0.53511		1.83134	-0.98636		1.83142	0.2381		1.83149	-0.68118
1.83172	-0.52549		1.83164	-0.97103		1.83172	0.21622		1.8318	-0.68537
1.83203	-0.51582		1.83195	-0.95646		1.83203	0.19434		1.8321	-0.69288
1.83233	-0.50541		1.83225	-0.94181		1.83233	0.17246		1.83241	-0.70876
1.83264	-0.49501		1.83256	-0.96467		1.83264	0.15058		1.83271	-0.72446
1.83294	-0.47831		1.83286	-0.98753		1.83294	0.1389		1.83302	-0.73973
1.83325	-0.46162		1.83317	-1.00972		1.83325	0.12722		1.83333	-0.75478
1.83356	-0.465		1.83347	-1.03191		1.83356	0.12764		1.83363	-0.76655
1.83386	-0.46839		1.83378	-1.0541		1.83386	0.14703		1.83394	-0.76713
1.83417	-0.48593		1.83409	-1.07629		1.83417	0.17673		1.83424	-0.75586
1.83447	-0.51509		1.83439	-1.06582		1.83447	0.20644		1.83455	-0.74441
1.83478	-0.54352		1.8347	-1.05536		1.83478	0.22523		1.83485	-0.74133
1.83508	-0.56034		1.835	-1.07168		1.83508	0.22505		1.83516	-0.73816
1.83539	-0.5561		1.83531	-1.08801		1.83539	0.22511		1.83546	-0.73478
1.83569	-0.54026		1.83561	-1.11339		1.83569	0.22517		1.83577	-0.73198
1.836	-0.52368		1.83592	-1.13876		1.836	0.22405		1.83608	-0.73064
1.83631	-0.51872		1.83622	-1.16413		1.83631	0.22298		1.83638	-0.72928
1.83661	-0.51642		1.83653	-1.1895		1.83661	0.22808		1.83669	-0.72793
1.83692	-0.51406		1.83684	-1.17426		1.83692	0.23324		1.83699	-0.7293
1.83722	-0.51315		1.83714	-1.15894		1.83722	0.23833		1.8373	-0.73753
1.83753	-0.51225		1.83745	-1.1437		1.83753	0.24349		1.8376	-0.74453
1.83783	-0.5019		1.83775	-1.12837		1.83783	0.22701		1.83791	-0.74568
1.83814	-0.50317		1.83806	-1.12787		1.83814	0.21059		1.83822	-0.73823
1.83844	-0.5238		1.83836	-1.12729		1.83844	0.19481		1.83852	-0.72684
1.83875	-0.54443		1.83867	-1.16421		1.83875	0.1791		1.83883	-0.71545
1.83906	-0.55816		1.83897	-1.20114		1.83906	0.17424		1.83913	-0.70405
1.83936	-0.55253		1.83928	-1.19243		1.83936	0.18082		1.83944	-0.69304
1.83967	-0.53917		1.83959	-1.18364		1.83967	0.17715		1.83974	-0.68576
1.83997	-0.5258		1.83989	-1.19093		1.83997	0.16215		1.84005	-0.68673
1.84028	-0.51872		1.8402	-1.19821		1.84028	0.15965		1.84035	-0.69076
1.84058	-0.52326		1.8405	-1.18548		1.84058	0.1762		1.84066	-0.69532
1.84089	-0.53941		1.84081	-1.17267		1.84089	0.21053		1.84097	-0.7012
1.84119	-0.55556		1.84111	-1.15986		1.84119	0.23347		1.84127	-0.70708
1.8415	-0.5578		1.84142	-1.14705		1.8415	0.24118		1.84158	-0.71294
1.84181	-0.54062		1.84172	-1.16187		1.84181	0.24889		1.84188	-0.71734
1.84211	-0.5157		1.84203	-1.17661		1.84211	0.23312		1.84219	-0.71808
1.84242	-0.49077		1.84234	-1.18967		1.84242	0.21735		1.84249	-0.71769
1.84272	-0.46924		1.84264	-1.20273		1.84272	0.20395		1.8428	-0.71165
1.84303	-0.45932		1.84295	-1.20139		1.84303	0.19055		1.8431	-0.69886
1.84333	-0.46343		1.84325	-1.17326		1.84333	0.16197		1.84341	-0.68812
1.84364	-0.47916		1.84356	-1.16019		1.84364	0.12206		1.84372	-0.67993
1.84395	-0.48521		1.84386	-1.14713		1.84395	0.09455		1.84402	-0.66933
1.84425	-0.49126		1.84417	-1.13089		1.84425	0.08601		1.84433	-0.65935
1.84456	-0.49077		1.84447	-1.11464		1.84456	0.07748		1.84463	-0.65095
1.84486	-0.5019		1.84478	-1.0984		1.84486	0.06894		1.84494	-0.64255
1.84517	-0.51618		1.84509	-1.08215		1.84517	0.07084		1.84524	-0.63414
1.84547	-0.51884		1.84539	-1.06021		1.84547	0.07273		1.84555	-0.62574
1.84578	-0.51715		1.8457	-1.03827		1.84578	0.07463		1.84585	-0.61733
1.84608	-0.51545		1.846	-1.01634		1.84608	0.07659		1.84616	-0.6091
1.84639	-0.49779		1.84631	-0.9944		1.84639	0.08252		1.84647	-0.60131
1.8467	-0.48013		1.84661	-0.97028		1.8467	0.08844		1.84677	-0.59492
1.847	-0.46682		1.84692	-0.94616		1.847	0.09437		1.84708	-0.59483
1.84731	-0.46506		1.84722	-0.94349		1.84731	0.1003		1.84738	-0.60018
1.84761	-0.46869		1.84753	-0.96752		1.84761	0.09841		1.84769	-0.60158
1.84792	-0.46065		1.84784	-0.99398		1.84792	0.09651		1.84799	-0.60369
1.84822	-0.44129		1.84814	-1.00428		1.84822	0.106		1.8483	-0.60754
1.84853	-0.42187		1.84845	-1.02538		1.84853	0.11554		1.8486	-0.6142
1.84883	-0.40905		1.84875	-1.0464		1.84883	0.11305		1.84891	-0.62786
1.84914	-0.40778		1.84906	-1.07244		1.84914	0.11056		1.84922	-0.64
1.84945	-0.4206		1.84936	-1.09848		1.84945	0.0853		1.84952	-0.6483
1.84975	-0.44498		1.84967	-1.12285		1.84975	0.0601		1.84983	-0.65809
1.85006	-0.47232		1.84997	-1.14713		1.85006	0.03129		1.85013	-0.66881
1.85036	-0.4996		1.85028	-1.15643		1.85036	0.00247		1.85044	-0.66875
1.85067	-0.52767		1.85059	-1.13884		1.85067	-0.00358		1.85074	-0.65788
1.85097	-0.55568		1.85089	-1.12569		1.85097	-0.00956		1.85105	-0.64411
1.85128	-0.56475		1.8512	-1.12854		1.85128	0.00656		1.85135	-0.63187
1.85158	-0.57383		1.8515	-1.13432		1.85158	0.02269		1.85166	-0.61901
1.85189	-0.58218		1.85181	-1.11322		1.85189	0.06159		1.85197	-0.60458
1.8522	-0.59052		1.85211	-1.0814		1.8522	0.10048		1.85227	-0.59014
1.8525	-0.58145		1.85242	-1.04958		1.8525	0.12491		1.85258	-0.57571
1.85281	-0.56076		1.85272	-1.02613		1.85281	0.14934		1.85288	-0.56402
1.85311	-0.53572		1.85303	-1.00269		1.85311	0.16238		1.85319	-0.55919
1.85342	-0.52997		1.85334	-0.99532		1.85342	0.17549		1.85349	-0.55436
1.85372	-0.53046		1.85364	-0.98795		1.85372	0.17288		1.8538	-0.54953
1.85403	-0.53094		1.85395	-1.00118		1.85403	0.17027		1.8541	-0.54314
1.85433	-0.53263		1.85425	-1.01433		1.85433	0.16766		1.85441	-0.53289
1.85464	-0.53433		1.85456	-1.01675		1.85464	0.16505		1.85472	-0.52545
1.85495	-0.51473		1.85486	-1.03526		1.85495	0.16742		1.85502	-0.52501
1.85525	-0.49513		1.85517	-1.0608		1.85525	0.16979		1.85533	-0.52604
1.85556	-0.47553		1.85548	-1.05954		1.85556	0.17217		1.85563	-0.53071
1.85586	-0.45587		1.85578	-1.04757		1.85586	0.1746		1.85594	-0.53539
1.85617	-0.4549		1.85609	-1.03559		1.85617	0.16398		1.85624	-0.54005
1.85647	-0.45387		1.85639	-1.03685		1.85647	0.15343		1.85655	-0.54279
1.85678	-0.4529		1.8567	-1.03802		1.85678	0.14282		1.85686	-0.54075
1.85708	-0.45188		1.857	-1.01248		1.85708	0.13226		1.85716	-0.5387
1.85739	-0.45284		1.85731	-0.98686		1.85739	0.13114		1.85747	-0.53666
1.8577	-0.45375		1.85761	-0.98644		1.8577	0.13007		1.85777	-0.53625
1.858	-0.45538		1.85792	-0.98594		1.858	0.129		1.85808	-0.53993
1.85831	-0.47637		1.85823	-0.98552		1.85831	0.12793		1.85838	-0.54361
1.85861	-0.51376		1.85853	-0.98502		1.85861	0.11471		1.85869	-0.54728
1.85892	-0.55108		1.85884	-1.00009		1.85892	0.10155		1.85899	-0.54971
1.85922	-0.55096		1.85914	-1.01508		1.85922	0.08833		1.8593	-0.5491
1.85953	-0.55078		1.85945	-1.00336		1.85953	0.07516		1.85961	-0.54849
1.85983	-0.54292		1.85975	-0.99155		1.85983	0.06147		1.85991	-0.54787
1.86014	-0.53499		1.86006	-0.99657		1.86014	0.04783		1.86022	-0.54843
1.86045	-0.51545		1.86036	-1.00151		1.86045	0.07214		1.86052	-0.5519
1.86075	-0.49591		1.86067	-1.00645		1.86075	0.09645		1.86083	-0.55538
1.86106	-0.49476		1.86098	-1.01139		1.86106	0.11127		1.86113	-0.55884
1.86136	-0.49362		1.86128	-1.06381		1.86136	0.12615		1.86144	-0.56229
1.86167	-0.49247		1.86159	-1.11623		1.86167	0.14104		1.86174	-0.5657
1.86197	-0.49126		1.86189	-1.14621		1.86197	0.15592		1.86205	-0.5691
1.86228	-0.48357		1.8622	-1.14931		1.86228	0.16742		1.86236	-0.57252
1.86258	-0.47589		1.8625	-1.14747		1.86258	0.17898		1.86266	-0.57522
1.86289	-0.46821		1.86281	-1.14562		1.86289	0.19055		1.86297	-0.57619
1.8632	-0.46047		1.86311	-1.11531		1.8632	0.20211		1.86327	-0.57714
1.8635	-0.43887		1.86342	-1.08492		1.8635	0.20875		1.86358	-0.5781
1.86381	-0.41727		1.86373	-1.06088		1.86381	0.21545		1.86388	-0.57792
1.86411	-0.39568		1.86403	-1.03685		1.86411	0.22215		1.86419	-0.5749
1.86442	-0.37402		1.86434	-1.01282		1.86442	0.22885		1.86449	-0.57178
1.86472	-0.37372		1.86464	-0.9887		1.86472	0.23555		1.8648	-0.56845
1.86503	-0.37342		1.86495	-0.99783		1.86503	0.24225		1.86511	-0.56394
1.86533	-0.37311		1.86525	-1.00687		1.86533	0.24895		1.86541	-0.55512
1.86564	-0.37275		1.86556	-1.016		1.86564	0.25565		1.86572	-0.54217
1.86595	-0.38618		1.86586	-1.02504		1.86595	0.28239		1.86602	-0.53002
1.86625	-0.39955		1.86617	-1.01918		1.86625	0.30919		1.86633	-0.52494
1.86656	-0.41292		1.86648	-1.01324		1.86656	0.33599		1.86663	-0.52151
1.86686	-0.42629		1.86678	-1.00738		1.86686	0.36279		1.86694	-0.51481
1.86717	-0.43149		1.86709	-1.00143		1.86717	0.37245		1.86724	-0.5101
1.86747	-0.43663		1.86739	-1.01366		1.86747	0.38218		1.86755	-0.50987
1.86778	-0.41854		1.8677	-1.0258		1.86778	0.3919		1.86786	-0.51354
1.86809	-0.40046		1.868	-1.02195		1.86809	0.40163		1.86816	-0.52187
1.86839	-0.39078		1.86831	-1.01801		1.86839	0.40204		1.86847	-0.53453
1.8687	-0.38104		1.86861	-1.01818		1.8687	0.40252		1.86877	-0.55168
1.869	-0.3713		1.86892	-1.01826		1.869	0.40299		1.86908	-0.56897
1.86931	-0.36156		1.86923	-1.03451		1.86931	0.40346		1.86938	-0.57794
1.86961	-0.36398		1.86953	-1.05067		1.86961	0.41532		1.86969	-0.57932
1.86992	-0.36634		1.86984	-1.07026		1.86992	0.42718		1.86999	-0.57712
1.87022	-0.3687		1.87014	-1.08977		1.87022	0.42766		1.8703	-0.57479
1.87053	-0.37106		1.87045	-1.09865		1.87053	0.42813		1.87061	-0.57235
1.87084	-0.3684		1.87075	-1.08064		1.87084	0.42024		1.87091	-0.56969
1.87114	-0.36567		1.87106	-1.05854		1.87114	0.41236		1.87122	-0.56771
1.87145	-0.36368		1.87136	-1.05251		1.87145	0.39309		1.87152	-0.56743
1.87175	-0.36168		1.87167	-1.04648		1.87175	0.37388		1.87183	-0.56715
1.87206	-0.36943		1.87198	-1.02429		1.87206	0.34725		1.87213	-0.56687
1.87236	-0.38872		1.87228	-1.0186		1.87236	0.32063		1.87244	-0.5701
1.87267	-0.41237		1.87259	-1.0397		1.87267	0.30492		1.87274	-0.58208
1.87297	-0.41667		1.87289	-1.05377		1.87297	0.30824		1.87305	-0.59406
1.87328	-0.40566		1.8732	-1.05167		1.87328	0.3134		1.87336	-0.60604
1.87359	-0.39459		1.8735	-1.051		1.87359	0.29958		1.87366	-0.61481
1.87389	-0.38231		1.87381	-1.05033		1.87389	0.27486		1.87397	-0.61555
1.8742	-0.37003		1.87411	-1.04866		1.8742	0.25019		1.87427	-0.61629
1.8745	-0.38267		1.87442	-1.0469		1.8745	0.2416		1.87458	-0.61703
1.87481	-0.39532		1.87473	-1.04087		1.87481	0.23306		1.87488	-0.61566
1.87511	-0.41957		1.87503	-1.03484		1.87511	0.23585		1.87519	-0.60904
1.87542	-0.44383		1.87534	-1.02345		1.87542	0.23869		1.8755	-0.60243
1.87572	-0.45557		1.87564	-0.9959		1.87572	0.241		1.8758	-0.59581
1.87603	-0.4673		1.87595	-0.96609		1.87603	0.24338		1.87611	-0.59016
1.87634	-0.4667		1.87625	-0.963		1.87634	0.24575		1.87641	-0.58699
1.87664	-0.44667		1.87656	-0.96894		1.87664	0.24812		1.87672	-0.58382
1.87695	-0.41219		1.87686	-0.95881		1.87695	0.25114		1.87702	-0.58066
1.87725	-0.37771		1.87717	-0.95537		1.87725	0.25422		1.87733	-0.57538
1.87756	-0.34202		1.87748	-0.95194		1.87756	0.25731		1.87763	-0.56486
1.87786	-0.30627		1.87778	-0.96358		1.87786	0.26039		1.87794	-0.55433
1.87817	-0.27748		1.87809	-0.97522		1.87817	0.28713		1.87825	-0.54381
1.87847	-0.24868		1.87839	-0.97564		1.87847	0.31393		1.87855	-0.53628
1.87878	-0.24312		1.8787	-0.97606		1.87878	0.34073		1.87886	-0.53623
1.87909	-0.23749		1.879	-1.00327		1.87909	0.36753		1.87916	-0.53618
1.87939	-0.24015		1.87931	-1.03049		1.87939	0.37726		1.87947	-0.53613
1.8797	-0.24275		1.87962	-1.02488		1.8797	0.38698		1.87977	-0.5359
1.88	-0.24542		1.87992	-1.01927		1.88	0.3967		1.88008	-0.53524
1.88031	-0.24802		1.88023	-1.01366		1.88031	0.40643		1.88038	-0.53458
1.88061	-0.22993		1.88053	-1.00805		1.88061	0.41129		1.88069	-0.5339
1.88092	-0.21178		1.88084	-0.99406		1.88092	0.41621		1.881	-0.5369
1.88122	-0.1937		1.88114	-0.98008		1.88122	0.42107		1.8813	-0.54908
1.88153	-0.17555		1.88145	-0.96609		1.88153	0.426		1.88161	-0.55843
1.88184	-0.18263		1.88175	-0.95211		1.88184	0.44295		1.88191	-0.56078
1.88214	-0.18964		1.88206	-0.93042		1.88214	0.45997		1.88222	-0.56167
1.88245	-0.19666		1.88237	-0.90873		1.88245	0.45416		1.88252	-0.55893
1.88275	-0.20368		1.88267	-0.92456		1.88275	0.44841		1.88283	-0.55617
1.88306	-0.21112		1.88298	-0.9403		1.88306	0.44509		1.88313	-0.55341
1.88336	-0.2185		1.88328	-0.92096		1.88336	0.44183		1.88344	-0.55273
1.88367	-0.22594		1.88359	-0.90162		1.88367	0.42712		1.88375	-0.55719
1.88397	-0.23332		1.88389	-0.88227		1.88397	0.41248		1.88405	-0.56164
1.88428	-0.24971		1.8842	-0.86285		1.88428	0.43263		1.88436	-0.56608
1.88459	-0.26604		1.8845	-0.83178		1.88459	0.45285		1.88466	-0.5683
1.88489	-0.28238		1.88481	-0.80071		1.88489	0.45031		1.88497	-0.56498
1.8852	-0.29871		1.88512	-0.79644		1.8852	0.44776		1.88527	-0.55899
1.8855	-0.29097		1.88542	-0.79209		1.8855	0.45772		1.88558	-0.54637
1.88581	-0.28316		1.88573	-0.78028		1.88581	0.46768		1.88588	-0.53547
1.88611	-0.26381		1.88603	-0.76839		1.88611	0.47835		1.88619	-0.53117
1.88642	-0.24439		1.88634	-0.77258		1.88642	0.48902		1.8865	-0.5342
1.88672	-0.22334		1.88664	-0.77677		1.88672	0.50894		1.8868	-0.54093
1.88703	-0.20222		1.88695	-0.79234		1.88703	0.54025		1.88711	-0.54892
1.88734	-0.21983		1.88725	-0.80792		1.88734	0.56444		1.88741	-0.56006
1.88764	-0.23743		1.88756	-0.82349		1.88764	0.56966		1.88772	-0.5712
1.88795	-0.26647		1.88787	-0.83907		1.88795	0.57938		1.88802	-0.58233
1.88825	-0.29544		1.88817	-0.8296		1.88825	0.58911		1.88833	-0.5935
1.88856	-0.32327		1.88848	-0.82006		1.88856	0.58626		1.88863	-0.60485
1.88886	-0.35103		1.88878	-0.81051		1.88886	0.56444		1.88894	-0.61337
1.88917	-0.36217		1.88909	-0.80097		1.88917	0.53669		1.88925	-0.6149
1.88948	-0.35388		1.88939	-0.79075		1.88948	0.52033		1.88955	-0.61703
1.88978	-0.33325		1.8897	-0.78053		1.88978	0.51985		1.88986	-0.6207
1.89009	-0.31262		1.89	-0.79711		1.89009	0.51944		1.89016	-0.62286
1.89039	-0.29853		1.89031	-0.81369		1.89039	0.52643		1.89047	-0.61898
1.8907	-0.28443		1.89062	-0.81755		1.8907	0.54488		1.89077	-0.60817
1.891	-0.29357		1.89092	-0.8214		1.891	0.56332		1.89108	-0.5947
1.89131	-0.30264		1.89123	-0.84133		1.89131	0.57037		1.89139	-0.58389
1.89161	-0.29798		1.89153	-0.86117		1.89161	0.57126		1.89169	-0.5797
1.89192	-0.29333		1.89184	-0.86569		1.89192	0.57215		1.892	-0.57851
1.89223	-0.28867		1.89214	-0.87013		1.89223	0.57873		1.8923	-0.58476
1.89253	-0.28395		1.89245	-0.87465		1.89253	0.57393		1.89261	-0.59099
1.89284	-0.27832		1.89275	-0.87909		1.89284	0.56735		1.89291	-0.59723
1.89314	-0.2727		1.89306	-0.89115		1.89314	0.56077		1.89322	-0.60373
1.89345	-0.26489		1.89337	-0.90321		1.89345	0.54968		1.89352	-0.6109
1.89375	-0.28026		1.89367	-0.91359		1.89375	0.52721		1.89383	-0.61682
1.89406	-0.30149		1.89398	-0.92389		1.89406	0.50355		1.89414	-0.61686
1.89436	-0.31111		1.89428	-0.9269		1.89436	0.49887		1.89444	-0.61144
1.89467	-0.30549		1.89459	-0.90304		1.89467	0.50628		1.89475	-0.60981
1.89498	-0.2998		1.89489	-0.87758		1.89498	0.51369		1.89505	-0.60799
1.89528	-0.26986		1.8952	-0.87884		1.89528	0.51511		1.89536	-0.60575
1.89559	-0.23985		1.8955	-0.87725		1.89559	0.52798		1.89566	-0.60437
1.89589	-0.20985		1.89581	-0.84878		1.89589	0.54084		1.89597	-0.60512
1.8962	-0.17984		1.89612	-0.82801		1.8962	0.54233		1.89627	-0.60586
1.8965	-0.16442		1.89642	-0.82332		1.8965	0.55163		1.89658	-0.60661
1.89681	-0.14893		1.89673	-0.82667		1.89681	0.56094		1.89689	-0.60571
1.89711	-0.13345		1.89703	-0.83002		1.89711	0.57594		1.89719	-0.60075
1.89742	-0.11796		1.89734	-0.83438		1.89742	0.57956		1.8975	-0.59576
1.89773	-0.09806		1.89764	-0.83873		1.89773	0.56883		1.8978	-0.59078
1.89803	-0.07809		1.89795	-0.83764		1.89803	0.5581		1.89811	-0.58687
1.89834	-0.08378		1.89825	-0.83647		1.89834	0.54665		1.89841	-0.58558
1.89864	-0.1127		1.89856	-0.83429		1.89864	0.53521		1.89872	-0.58428
1.89895	-0.1603		1.89887	-0.83212		1.89895	0.53325		1.89902	-0.58298
1.89925	-0.20785		1.89917	-0.82726		1.89925	0.5313		1.89933	-0.58238
1.89956	-0.24523		1.89948	-0.80632		1.89956	0.52934		1.89964	-0.58353
1.89986	-0.28262		1.89978	-0.77936		1.89986	0.52738		1.89994	-0.58468
1.90017	-0.32387		1.90009	-0.77919		1.90017	0.5265		1.90025	-0.58583
1.90048	-0.36513		1.90039	-0.79879		1.90048	0.5256		1.90055	-0.58644
1.90078	-0.38316		1.9007	-0.8183		1.90078	0.52472		1.90086	-0.58572
1.90109	-0.40118		1.90101	-0.83781		1.90109	0.52383		1.90116	-0.58498
1.90139	-0.40397		1.90131	-0.85732		1.90139	0.50586		1.90147	-0.58426
1.9017	-0.40675		1.90162	-0.88387		1.9017	0.4879		1.90177	-0.58365
1.902	-0.3863		1.90192	-0.88361		1.902	0.46993		1.90208	-0.58333
1.90231	-0.36586		1.90223	-0.84484		1.90231	0.45202		1.90239	-0.58754
1.90261	-0.35243		1.90253	-0.80607		1.90261	0.44971		1.90269	-0.60296
1.90292	-0.339		1.90284	-0.7838		1.90292	0.4474		1.903	-0.61716
1.90323	-0.32557		1.90314	-0.76144		1.90323	0.44509		1.9033	-0.62557
1.90353	-0.31214		1.90345	-0.75617		1.90353	0.44283		1.90361	-0.62546
1.90384	-0.29726		1.90376	-0.77769		1.90384	0.44621		1.90391	-0.61874
1.90414	-0.28238		1.90406	-0.81026		1.90414	0.44959		1.90422	-0.60386
1.90445	-0.26749		1.90437	-0.84283		1.90445	0.45226		1.90452	-0.58607
1.90475	-0.25261		1.90467	-0.84493		1.90475	0.45499		1.90483	-0.57121
1.90506	-0.24324		1.90498	-0.84702		1.90506	0.44604		1.90514	-0.56644
1.90536	-0.2338		1.90528	-0.85137		1.90536	0.4257		1.90544	-0.56856
1.90567	-0.22437		1.90559	-0.85573		1.90567	0.41248		1.90575	-0.57042
1.90598	-0.21493		1.90589	-0.86008		1.90598	0.39925		1.90605	-0.57244
1.90628	-0.23193		1.9062	-0.86435		1.90628	0.39979		1.90636	-0.57491
1.90659	-0.24886		1.90651	-0.86469		1.90659	0.4117		1.90666	-0.57684
1.90689	-0.25419		1.90681	-0.86494		1.90689	0.41651		1.90697	-0.57747
1.9072	-0.25951		1.90712	-0.86528		1.9072	0.42137		1.90727	-0.57527
1.9075	-0.25449		1.90742	-0.86553		1.9075	0.4136		1.90758	-0.56609
1.90781	-0.24941		1.90773	-0.88412		1.90781	0.39445		1.90789	-0.55776
1.90811	-0.2211		1.90803	-0.90262		1.90811	0.3817		1.90819	-0.55154
1.90842	-0.19279		1.90834	-0.88906		1.90842	0.36901		1.9085	-0.54797
1.90873	-0.19019		1.90864	-0.87541		1.90873	0.34986		1.9088	-0.55095
1.90903	-0.18753		1.90895	-0.87792		1.90903	0.33071		1.90911	-0.5518
1.90934	-0.19648		1.90926	-0.88035		1.90934	0.32721		1.90941	-0.5446
1.90964	-0.20543		1.90956	-0.88286		1.90964	0.33516		1.90972	-0.53198
1.90995	-0.21644		1.90987	-0.88529		1.90995	0.33368		1.91003	-0.5233
1.91025	-0.22739		1.91017	-0.91234		1.91025	0.32081		1.91033	-0.51402
1.91056	-0.21511		1.91048	-0.93938		1.91056	0.32004		1.91064	-0.50329
1.91086	-0.20283		1.91078	-0.93427		1.91086	0.33071		1.91094	-0.49378
1.91117	-0.20126		1.91109	-0.92917		1.91117	0.33492		1.91125	-0.49016
1.91148	-0.19962		1.91139	-0.94147		1.91148	0.33913		1.91155	-0.49339
1.91178	-0.18783		1.9117	-0.95378		1.91178	0.34334		1.91186	-0.49635
1.91209	-0.17603		1.91201	-0.93394		1.91209	0.34761		1.91216	-0.49947
1.91239	-0.18256		1.91231	-0.91401		1.91239	0.34969		1.91247	-0.50304
1.9127	-0.21227		1.91262	-0.87507		1.9127	0.34038		1.91278	-0.50383
1.913	-0.23544		1.91292	-0.83613		1.913	0.32609		1.91308	-0.4978
1.91331	-0.24699		1.91323	-0.7982		1.91331	0.33083		1.91339	-0.49175
1.91362	-0.25618		1.91353	-0.76019		1.91362	0.34002		1.91369	-0.48571
1.91392	-0.26532		1.91384	-0.72359		1.91392	0.33783		1.914	-0.47967
1.91423	-0.27373		1.91414	-0.70308		1.91423	0.34251		1.9143	-0.47363
1.91453	-0.28214		1.91445	-0.68424		1.91453	0.34725		1.91461	-0.46758
1.91484	-0.29363		1.91476	-0.64924		1.91484	0.33196		1.91491	-0.46152
1.91514	-0.30506		1.91506	-0.62973		1.91514	0.30534		1.91522	-0.45824
1.91545	-0.31655		1.91537	-0.63701		1.91545	0.27444		1.91553	-0.46178
1.91575	-0.32799		1.91567	-0.63726		1.91575	0.26253		1.91583	-0.46514
1.91606	-0.32496		1.91598	-0.62144		1.91606	0.26834		1.91614	-0.46807
1.91637	-0.32188		1.91628	-0.62437		1.91637	0.27421		1.91644	-0.47258
1.91667	-0.29708		1.91659	-0.6273		1.91667	0.27415		1.91675	-0.4782
1.91698	-0.27221		1.91689	-0.6309		1.91698	0.28547		1.91705	-0.47682
1.91728	-0.25745		1.9172	-0.6345		1.91728	0.29579		1.91736	-0.47829
1.91759	-0.26586		1.91751	-0.64815		1.91759	0.29478		1.91766	-0.48887
1.91789	-0.28449		1.91781	-0.68859		1.91789	0.29377		1.91797	-0.50472
1.9182	-0.30306		1.91812	-0.73004		1.9182	0.30415		1.91828	-0.51792
1.9185	-0.32992		1.91842	-0.7447		1.9185	0.32372		1.91858	-0.52457
1.91881	-0.35672		1.91873	-0.76705		1.91881	0.33196		1.91889	-0.53264
1.91912	-0.38358		1.91903	-0.80549		1.91912	0.33664		1.91919	-0.5442
1.91942	-0.41038		1.91934	-0.8332		1.91942	0.3603		1.9195	-0.55557
1.91973	-0.4174		1.91964	-0.86084		1.91973	0.39605		1.9198	-0.56651
1.92003	-0.42441		1.91995	-0.88001		1.92003	0.4318		1.92011	-0.57394
1.92034	-0.43143		1.92026	-0.89919		1.92034	0.45617		1.92041	-0.56991
1.92064	-0.43845		1.92056	-0.93444		1.92064	0.4806		1.92072	-0.55766
1.92095	-0.43966		1.92087	-0.94281		1.92095	0.5026		1.92103	-0.54235
1.92125	-0.44087		1.92117	-0.93854		1.92125	0.50562		1.92133	-0.53104
1.92156	-0.44208		1.92148	-0.95035		1.92156	0.49655		1.92164	-0.52963
1.92187	-0.44322		1.92178	-0.95144		1.92187	0.48754		1.92194	-0.52821
1.92217	-0.45835		1.92209	-0.95244		1.92217	0.47586		1.92225	-0.52679
1.92248	-0.47347		1.92239	-0.95253		1.92248	0.46418		1.92255	-0.52677
1.92278	-0.48859		1.9227	-0.95261		1.92278	0.45179		1.92286	-0.53021
1.92309	-0.50372		1.92301	-0.9527		1.92309	0.43945		1.92316	-0.53364
1.92339	-0.49368		1.92331	-0.9527		1.92339	0.43773		1.92347	-0.53708
1.9237	-0.48363		1.92362	-0.95345		1.9237	0.42469		1.92378	-0.54051
1.924	-0.47359		1.92392	-0.95412		1.924	0.38076		1.92408	-0.54395
1.92431	-0.46349		1.92423	-0.98703		1.92431	0.33688		1.92439	-0.54739
1.92462	-0.44589		1.92453	-1.01985		1.92462	0.31032		1.92469	-0.55083
1.92492	-0.42822		1.92484	-1.03392		1.92492	0.2952		1.925	-0.55141
1.92523	-0.41056		1.92515	-1.0479		1.92523	0.29004		1.9253	-0.54499
1.92553	-0.3929		1.92545	-1.06189		1.92553	0.29626		1.92561	-0.53855
1.92584	-0.37596		1.92576	-1.07587		1.92584	0.30504		1.92592	-0.53212
1.92614	-0.35902		1.92606	-1.06247		1.92614	0.31387		1.92622	-0.52727
1.92645	-0.35515		1.92637	-1.04899		1.92645	0.31204		1.92653	-0.52635
1.92675	-0.35128		1.92667	-1.03551		1.92675	0.3102		1.92683	-0.52278
1.92706	-0.34795		1.92698	-1.02203		1.92706	0.31447		1.92714	-0.51266
1.92737	-0.36779		1.92728	-0.99138		1.92737	0.3188		1.92744	-0.50545
1.92767	-0.3978		1.92759	-0.96065		1.92767	0.32383		1.92775	-0.50823
1.92798	-0.4278		1.9279	-0.92992		1.92798	0.32887		1.92805	-0.5164
1.92828	-0.44692		1.9282	-0.89919		1.92828	0.34933		1.92836	-0.52064
1.92859	-0.46603		1.92851	-0.89065		1.92859	0.38117		1.92867	-0.52447
1.92889	-0.48515		1.92881	-0.88202		1.92889	0.41301		1.92897	-0.52728
1.9292	-0.50426		1.92912	-0.90555		1.9292	0.43346		1.92928	-0.52536
1.9295	-0.52053		1.92942	-0.92908		1.9295	0.45072		1.92958	-0.51182
1.92981	-0.53675		1.92973	-0.92515		1.92981	0.46797		1.92989	-0.50001
1.93012	-0.55296		1.93003	-0.92121		1.93012	0.46175		1.93019	-0.49245
1.93042	-0.56917		1.93034	-0.91728		1.93042	0.45552		1.9305	-0.48489
1.93073	-0.55393		1.93065	-0.91334		1.93073	0.45262		1.9308	-0.47732
1.93103	-0.53868		1.93095	-0.89266		1.93103	0.44971		1.93111	-0.47181
1.93134	-0.52344		1.93126	-0.87197		1.93134	0.44681		1.93142	-0.47139
1.93164	-0.50819		1.93156	-0.85129		1.93164	0.4439		1.93172	-0.47097
1.93195	-0.47891		1.93187	-0.83061		1.93195	0.43601		1.93203	-0.47055
1.93225	-0.44964		1.93217	-0.81177		1.93225	0.42813		1.93233	-0.47049
1.93256	-0.44359		1.93248	-0.79293		1.93256	0.42024		1.93264	-0.47135
1.93287	-0.43754		1.93278	-0.77409		1.93287	0.41236		1.93294	-0.47158
1.93317	-0.43584		1.93309	-0.75525		1.93317	0.42155		1.93325	-0.47172
1.93348	-0.43415		1.9334	-0.73574		1.93348	0.43074		1.93355	-0.47778
1.93378	-0.43246		1.9337	-0.71623		1.93378	0.43993		1.93386	-0.49272
1.93409	-0.43076		1.93401	-0.75031		1.93409	0.44912		1.93417	-0.5147
1.93439	-0.41141		1.93431	-0.78439		1.93439	0.43821		1.93447	-0.53408
1.9347	-0.39199		1.93462	-0.80273		1.9347	0.42736		1.93478	-0.54579
1.935	-0.37263		1.93492	-0.82098		1.935	0.41716		1.93508	-0.55583
1.93531	-0.35321		1.93523	-0.84736		1.93531	0.40702		1.93539	-0.56282
1.93562	-0.34499		1.93553	-0.85757		1.93562	0.3954		1.93569	-0.56242
1.93592	-0.3367		1.93584	-0.8327		1.93592	0.39522		1.936	-0.56198
1.93623	-0.32841		1.93615	-0.79167		1.93623	0.39617		1.9363	-0.56147
1.93653	-0.32012		1.93645	-0.77484		1.93653	0.3858		1.93661	-0.55909
1.93684	-0.33791		1.93676	-0.78472		1.93684	0.38224		1.93692	-0.55072
1.93714	-0.35563		1.93706	-0.79067		1.93714	0.39771		1.93722	-0.53905
1.93745	-0.39659		1.93737	-0.78045		1.93745	0.41242		1.93753	-0.53065
1.93776	-0.43754		1.93767	-0.78104		1.93776	0.40821		1.93783	-0.53037
1.93806	-0.45194		1.93798	-0.78154		1.93806	0.41011		1.93814	-0.53293
1.93837	-0.46627		1.93828	-0.78313		1.93837	0.41206		1.93844	-0.53767
1.93867	-0.48061		1.93859	-0.78464		1.93867	0.41277		1.93875	-0.54778
1.93898	-0.49495		1.9389	-0.78614		1.93898	0.41354		1.93905	-0.55666
1.93928	-0.50081		1.9392	-0.78765		1.93928	0.41123		1.93936	-0.55964
1.93959	-0.50662		1.93951	-0.78522		1.93959	0.40892		1.93967	-0.55416
1.93989	-0.51243		1.93981	-0.78271		1.93989	0.41799		1.93997	-0.54502
1.9402	-0.51824		1.94012	-0.77919		1.9402	0.40815		1.94028	-0.53587
1.94051	-0.50178		1.94042	-0.77568		1.94051	0.38615		1.94058	-0.52673
1.94081	-0.48533		1.94073	-0.76412		1.94081	0.37554		1.94089	-0.518
1.94112	-0.44565		1.94103	-0.73649		1.94112	0.36445		1.94119	-0.51312
1.94142	-0.40596		1.94134	-0.70182		1.94142	0.34204		1.9415	-0.51522
1.94173	-0.3595		1.94165	-0.69395		1.94173	0.31625		1.9418	-0.51446
1.94203	-0.31305		1.94195	-0.69671		1.94203	0.30184		1.94211	-0.50692
1.94234	-0.27675		1.94226	-0.68332		1.94234	0.29786		1.94242	-0.49987
1.94264	-0.26369		1.94256	-0.68064		1.94264	0.30534		1.94272	-0.49265
1.94295	-0.27143		1.94287	-0.67796		1.94295	0.3163		1.94303	-0.48497
1.94326	-0.27917		1.94317	-0.68935		1.94326	0.34631		1.94333	-0.478
1.94356	-0.28836		1.94348	-0.70073		1.94356	0.38408		1.94364	-0.47279
1.94387	-0.29756		1.94378	-0.69605		1.94387	0.41052		1.94394	-0.46758
1.94417	-0.32		1.94409	-0.71815		1.94417	0.43056		1.94425	-0.46236
1.94448	-0.34245		1.9444	-0.7426		1.94448	0.45066		1.94456	-0.45665
1.94478	-0.36489		1.9447	-0.75098		1.94478	0.47005		1.94486	-0.44977
1.94509	-0.38733		1.94501	-0.77007		1.94509	0.48944		1.94517	-0.44288
1.94539	-0.42284		1.94531	-0.78916		1.94539	0.51517		1.94547	-0.436
1.9457	-0.45835		1.94562	-0.80557		1.9457	0.54096		1.94578	-0.43072
1.94601	-0.46918		1.94592	-0.82198		1.94601	0.56675		1.94608	-0.42935
1.94631	-0.47994		1.94623	-0.82232		1.94631	0.59255		1.94639	-0.42797
1.94662	-0.46803		1.94653	-0.84945		1.94662	0.59551		1.94669	-0.4266
1.94692	-0.43288		1.94684	-0.89601		1.94692	0.59854		1.947	-0.42568
1.94723	-0.40427		1.94715	-0.92649		1.94723	0.60156		1.94731	-0.4259
1.94753	-0.38721		1.94745	-0.92213		1.94753	0.60458		1.94761	-0.42895
1.94784	-0.37045		1.94776	-0.9017		1.94784	0.59314		1.94792	-0.43897
1.94814	-0.3537		1.94806	-0.87859		1.94814	0.5817		1.94822	-0.44976
1.94845	-0.33767		1.94837	-0.8394		1.94845	0.58164		1.94853	-0.46245
1.94876	-0.32158		1.94867	-0.7982		1.94876	0.58158		1.94883	-0.47512
1.94906	-0.30627		1.94898	-0.77308		1.94906	0.57956		1.94914	-0.48779
1.94937	-0.29097		1.94929	-0.76253		1.94937	0.57754		1.94944	-0.49963
1.94967	-0.27566		1.94959	-0.73582		1.94967	0.5983		1.94975	-0.50947
1.94998	-0.26036		1.9499	-0.70417		1.94998	0.61911		1.95006	-0.5193
1.95028	-0.26877		1.9502	-0.69923		1.95028	0.61448		1.95036	-0.52913
1.95059	-0.27717		1.95051	-0.72384		1.95059	0.60986		1.95067	-0.53658
1.95089	-0.28558		1.95081	-0.74838		1.95089	0.60523		1.95097	-0.53824
1.9512	-0.29393		1.95112	-0.77467		1.9512	0.60067		1.95128	-0.5399
1.95151	-0.31359		1.95142	-0.80088		1.95151	0.59557		1.95158	-0.54155
1.95181	-0.33325		1.95173	-0.82265		1.95181	0.59047		1.95189	-0.54081
1.95212	-0.32968		1.95204	-0.84434		1.95212	0.58537		1.95219	-0.53424
1.95242	-0.32611		1.95234	-0.86611		1.95242	0.58033		1.9525	-0.52768
1.95273	-0.32206		1.95265	-0.8878		1.95273	0.56243		1.95281	-0.5211
1.95303	-0.31801		1.95295	-0.9156		1.95303	0.54458		1.95311	-0.51132
1.95334	-0.31395		1.95326	-0.94332		1.95334	0.54944		1.95342	-0.49371
1.95364	-0.30984		1.95356	-0.91753		1.95364	0.55436		1.95372	-0.47924
1.95395	-0.30972		1.95387	-0.89165		1.95395	0.55537		1.95403	-0.4753
1.95426	-0.3096		1.95417	-0.85565		1.95426	0.55638		1.95433	-0.48008
1.95456	-0.30948		1.95448	-0.81964		1.95456	0.55739		1.95464	-0.48915
1.95487	-0.30929		1.95479	-0.78363		1.95487	0.55845		1.95494	-0.49821
1.95517	-0.31643		1.95509	-0.74754		1.95517	0.54736		1.95525	-0.50728
1.95548	-0.32351		1.9554	-0.73766		1.95548	0.53628		1.95556	-0.51555
1.95578	-0.30742		1.9557	-0.72778		1.95578	0.54037		1.95586	-0.51912
1.95609	-0.29127		1.95601	-0.7179		1.95609	0.5559		1.95617	-0.51447
1.95639	-0.2857		1.95631	-0.70793		1.95639	0.56569		1.95647	-0.50678
1.9567	-0.28014		1.95662	-0.70073		1.9567	0.5565		1.95678	-0.49701
1.95701	-0.27457		1.95692	-0.69353		1.95701	0.53592		1.95708	-0.48222
1.95731	-0.26895		1.95723	-0.68633		1.95731	0.51541		1.95739	-0.46743
1.95762	-0.26774		1.95754	-0.67905		1.95762	0.49199		1.95769	-0.45263
1.95792	-0.26647		1.95784	-0.68993		1.95792	0.46863		1.958	-0.43764
1.95823	-0.26526		1.95815	-0.70073		1.95823	0.45659		1.95831	-0.42223
1.95853	-0.26399		1.95845	-0.67946		1.95853	0.44461		1.95861	-0.40806
1.95884	-0.27167		1.95876	-0.65811		1.95884	0.43951		1.95892	-0.39979
1.95915	-0.27935		1.95906	-0.66431		1.95915	0.43441		1.95922	-0.39958
1.95945	-0.28703		1.95937	-0.67042		1.95945	0.42932		1.95953	-0.40211
1.95976	-0.29466		1.95967	-0.67653		1.95976	0.42422		1.95983	-0.40481
1.96006	-0.31347		1.95998	-0.68265		1.96006	0.43453		1.96014	-0.40796
1.96037	-0.33222		1.96029	-0.70551		1.96037	0.44485		1.96044	-0.4127
1.96067	-0.35031		1.96059	-0.72837		1.96067	0.45517		1.96075	-0.42136
1.96098	-0.36834		1.9609	-0.75123		1.96098	0.46554		1.96106	-0.42984
1.96128	-0.38376		1.9612	-0.77409		1.96128	0.47752		1.96136	-0.43789
1.96159	-0.38757		1.96151	-0.77928		1.96159	0.4895		1.96167	-0.44436
1.9619	-0.36719		1.96181	-0.78439		1.9619	0.51618		1.96197	-0.44414
1.9622	-0.33513		1.96212	-0.80021		1.9622	0.55424		1.96228	-0.43777
1.96251	-0.31764		1.96242	-0.79996		1.96251	0.57998		1.96258	-0.43477
1.96281	-0.32333		1.96273	-0.8054		1.96281	0.57915		1.96289	-0.43428
1.96312	-0.31528		1.96304	-0.83764		1.96312	0.5648		1.9632	-0.43139
1.96342	-0.30718		1.96334	-0.86988		1.96342	0.56189		1.9635	-0.42859
1.96373	-0.31964		1.96365	-0.87532		1.96373	0.57351		1.96381	-0.42601
1.96403	-0.33204		1.96395	-0.8605		1.96403	0.58513		1.96411	-0.4225
1.96434	-0.34444		1.96426	-0.86167		1.96434	0.5849		1.96442	-0.41677
1.96465	-0.35684		1.96456	-0.86829		1.96465	0.58466		1.96472	-0.41103
1.96495	-0.36344		1.96487	-0.84803		1.96495	0.57612		1.96503	-0.4053
1.96526	-0.37003		1.96517	-0.81612		1.96526	0.54861		1.96533	-0.40193
1.96556	-0.37662		1.96548	-0.80021		1.96556	0.52537		1.96564	-0.40438
1.96587	-0.38322		1.96579	-0.77534		1.96587	0.51357		1.96595	-0.40681
1.96617	-0.37269		1.96609	-0.75039		1.96617	0.50835		1.96625	-0.40926
1.96648	-0.36211		1.9664	-0.73557		1.96648	0.50313		1.96656	-0.41026
1.96678	-0.35152		1.9667	-0.74746		1.96678	0.49863		1.96686	-0.4078
1.96709	-0.34093		1.96701	-0.76044		1.96709	0.49412		1.96717	-0.40534
1.9674	-0.34003		1.96731	-0.74654		1.9674	0.49388		1.96747	-0.40287
1.9677	-0.33912		1.96762	-0.74076		1.9677	0.49365		1.96778	-0.39916
1.96801	-0.33821		1.96792	-0.75098		1.96801	0.49341		1.96808	-0.39241
1.96831	-0.3373		1.96823	-0.76663		1.96831	0.49323		1.96839	-0.38581
1.96862	-0.32418		1.96854	-0.75541		1.96862	0.5163		1.9687	-0.37966
1.96892	-0.31099		1.96884	-0.72318		1.96892	0.53942		1.969	-0.37566
1.96923	-0.29786		1.96915	-0.70693		1.96923	0.53978		1.96931	-0.37976
1.96953	-0.28468		1.96945	-0.71212		1.96953	0.54013		1.96961	-0.39189
1.96984	-0.27736		1.96976	-0.71731		1.96984	0.53883		1.96992	-0.40663
1.97015	-0.26998		1.97006	-0.72326		1.97015	0.53752		1.97022	-0.42078
1.97045	-0.2626		1.97037	-0.72912		1.97045	0.52484		1.97053	-0.43062
1.97076	-0.25522		1.97068	-0.7457		1.97076	0.51215		1.97083	-0.43226
1.97106	-0.25637		1.97098	-0.7462		1.97106	0.50983		1.97114	-0.43085
1.97137	-0.25745		1.97129	-0.74411		1.97137	0.50758		1.97145	-0.43046
1.97167	-0.2586		1.97159	-0.76873		1.97167	0.50533		1.97175	-0.43253
1.97198	-0.25969		1.9719	-0.79234		1.97198	0.50307		1.97206	-0.4346
1.97228	-0.26229		1.9722	-0.78916		1.97228	0.51268		1.97236	-0.43667
1.97259	-0.26483		1.97251	-0.78405		1.97259	0.52229		1.97267	-0.43838
1.9729	-0.26737		1.97281	-0.77886		1.9729	0.49394		1.97297	-0.43922
1.9732	-0.26992		1.97312	-0.77199		1.9732	0.4656		1.97328	-0.44006
1.97351	-0.25201		1.97343	-0.76513		1.97351	0.44509		1.97358	-0.4409
1.97381	-0.23404		1.97373	-0.76328		1.97381	0.42463		1.97389	-0.44199
1.97412	-0.23937		1.97404	-0.76144		1.97412	0.41556		1.9742	-0.44375
1.97442	-0.24463		1.97434	-0.7606		1.97442	0.40649		1.9745	-0.44266
1.97473	-0.25431		1.97465	-0.75968		1.97473	0.41947		1.97481	-0.43461
1.97503	-0.26393		1.97495	-0.75583		1.97503	0.43246		1.97511	-0.42942
1.97534	-0.27354		1.97526	-0.76806		1.97534	0.4075		1.97542	-0.43119
1.97565	-0.28316		1.97556	-0.80339		1.97565	0.38253		1.97572	-0.43295
1.97595	-0.29018		1.97587	-0.83865		1.97595	0.36463		1.97603	-0.43471
1.97626	-0.29714		1.97618	-0.84233		1.97626	0.34678		1.97633	-0.43939
1.97656	-0.30415		1.97648	-0.84602		1.97656	0.33012		1.97664	-0.45117
1.97687	-0.31111		1.97679	-0.85874		1.97687	0.31346		1.97695	-0.46009
1.97717	-0.29683		1.97709	-0.85531		1.97717	0.31198		1.97725	-0.46205
1.97748	-0.2825		1.9774	-0.83153		1.97748	0.32947		1.97756	-0.46229
1.97778	-0.26816		1.9777	-0.80775		1.97778	0.34767		1.97786	-0.45833
1.97809	-0.25382		1.97801	-0.81512		1.97809	0.36587		1.97817	-0.45437
1.9784	-0.23616		1.97831	-0.8224		1.9784	0.39611		1.97847	-0.45041
1.9787	-0.21844		1.97862	-0.83295		1.9787	0.42641		1.97878	-0.4474
1.97901	-0.20071		1.97893	-0.84342		1.97901	0.43388		1.97909	-0.44676
1.97931	-0.18299		1.97923	-0.85397		1.97931	0.44141		1.97939	-0.44612
1.97962	-0.16581		1.97954	-0.86444		1.97962	0.45291		1.9797	-0.44547
1.97992	-0.14857		1.97984	-0.86695		1.97992	0.46448		1.98	-0.44786
1.98023	-0.15456		1.98015	-0.86938		1.98023	0.47598		1.98031	-0.45763
1.98053	-0.16054		1.98045	-0.90304		1.98053	0.48754		1.98061	-0.4674
1.98084	-0.16514		1.98076	-0.93662		1.98084	0.50545		1.98092	-0.47717
1.98115	-0.16968		1.98106	-0.94399		1.98115	0.52341		1.98122	-0.48655
1.98145	-0.17422		1.98137	-0.9352		1.98145	0.54203		1.98153	-0.495
1.98176	-0.17875		1.98168	-0.93453		1.98176	0.56071		1.98184	-0.50046
1.98206	-0.1799		1.98198	-0.93377		1.98206	0.58122		1.98214	-0.49583
1.98237	-0.18105		1.98229	-0.93277		1.98237	0.61318		1.98245	-0.48292
1.98267	-0.20422		1.98259	-0.9156		1.98267	0.64941		1.98275	-0.46971
1.98298	-0.22739		1.9829	-0.89852		1.98298	0.66666		1.98306	-0.46451
1.98329	-0.23797		1.9832	-0.89743		1.98329	0.67621		1.98336	-0.46192
1.98359	-0.2292		1.98351	-0.88998		1.98359	0.68581		1.98367	-0.46033
1.9839	-0.20809		1.98381	-0.88253		1.9839	0.69536		1.98397	-0.46123
1.9842	-0.18692		1.98412	-0.89216		1.9842	0.70496		1.98428	-0.46373
1.98451	-0.18057		1.98443	-0.92858		1.98451	0.71214		1.98459	-0.46728
1.98481	-0.17422		1.98473	-0.94893		1.98481	0.73835		1.98489	-0.4621
1.98512	-0.16786		1.98504	-0.9532		1.98512	0.76521		1.9852	-0.45267
1.98542	-0.16145		1.98534	-0.96651		1.98542	0.77315		1.9855	-0.44117
1.98573	-0.1522		1.98565	-0.97983		1.98573	0.7687		1.98581	-0.42325
1.98604	-0.14294		1.98595	-0.95847		1.98604	0.7757		1.98611	-0.40345
1.98634	-0.15692		1.98626	-0.91033		1.98634	0.77505		1.98642	-0.39039
1.98665	-0.17083		1.98656	-0.86821		1.98665	0.77445		1.98672	-0.38543
1.98695	-0.17754		1.98687	-0.84216		1.98695	0.79159		1.98703	-0.3833
1.98726	-0.1842		1.98718	-0.83254		1.98726	0.80878		1.98734	-0.38027
1.98756	-0.19091		1.98748	-0.82291		1.98756	0.82598		1.98764	-0.37507
1.98787	-0.19757		1.98779	-0.82902		1.98787	0.84317		1.98795	-0.37005
1.98817	-0.18402		1.98809	-0.86193		1.98817	0.85551		1.98825	-0.36547
1.98848	-0.17047		1.9884	-0.89308		1.98848	0.8679		1.98856	-0.36229
1.98879	-0.15692		1.9887	-0.88663		1.98879	0.88023		1.98886	-0.3654
1.98909	-0.1433		1.98901	-0.86176		1.98909	0.89262		1.98917	-0.37544
1.9894	-0.13145		1.98931	-0.85297		1.9894	0.89096		1.98947	-0.38261
1.9897	-0.11953		1.98962	-0.86201		1.9897	0.88936		1.98978	-0.38034
1.99001	-0.12002		1.98993	-0.87097		1.99001	0.88776		1.99009	-0.37201
1.99031	-0.1398		1.99023	-0.87022		1.99031	0.88616		1.99039	-0.36348
1.99062	-0.15516		1.99054	-0.88554		1.99062	0.88213		1.9907	-0.35451
1.99092	-0.17053		1.99084	-0.9048		1.99092	0.87816		1.991	-0.34593
1.99123	-0.18589		1.99115	-0.89718		1.99123	0.87033		1.99131	-0.33825
1.99154	-0.2012		1.99145	-0.89559		1.99154	0.85118		1.99161	-0.33057
1.99184	-0.2035		1.99176	-0.91007		1.99184	0.83529		1.99192	-0.32288
1.99215	-0.18638		1.99206	-0.91058		1.99215	0.83843		1.99222	-0.31388
1.99245	-0.15044		1.99237	-0.89492		1.99245	0.85936		1.99253	-0.30172
1.99276	-0.12607		1.99268	-0.88026		1.99276	0.86891		1.99284	-0.2924
1.99306	-0.11312		1.99298	-0.88169		1.99306	0.84898		1.99314	-0.29002
1.99337	-0.10017		1.99329	-0.88093		1.99337	0.82912		1.99345	-0.28691
1.99367	-0.09957		1.99359	-0.88018		1.99367	0.83126		1.99375	-0.282
1.99398	-0.11832		1.9939	-0.87038		1.99398	0.83345		1.99406	-0.28187
1.99429	-0.14482		1.9942	-0.87658		1.99429	0.8344		1.99436	-0.29331
1.99459	-0.1597		1.99451	-0.89525		1.99459	0.83541		1.99467	-0.30366
1.9949	-0.15909		1.99482	-0.89777		1.9949	0.83641		1.99497	-0.31143
1.9952	-0.15849		1.99512	-0.90036		1.9952	0.83742		1.99528	-0.31919
1.99551	-0.16188		1.99543	-0.91895		1.99551	0.82509		1.99559	-0.32695
1.99581	-0.16526		1.99573	-0.94683		1.99581	0.81282		1.99589	-0.33244
1.99612	-0.16865		1.99604	-0.95856		1.99612	0.81187		1.9962	-0.33249
1.99642	-0.17204		1.99634	-0.94826		1.99642	0.81098		1.9965	-0.33255
1.99673	-0.17543		1.99665	-0.93788		1.99673	0.81881		1.99681	-0.33259
1.99704	-0.17881		1.99695	-0.93662		1.99704	0.82669		1.99711	-0.33023
1.99734	-0.1822		1.99726	-0.93528		1.99734	0.84596		1.99742	-0.32211
1.99765	-0.18559		1.99757	-0.93402		1.99765	0.86523		1.99773	-0.31399
1.99795	-0.19859		1.99787	-0.93268		1.99795	0.86754		1.99803	-0.30585
1.99826	-0.2116		1.99818	-0.93235		1.99826	0.86991		1.99834	-0.29765
1.99856	-0.24784		1.99848	-0.93193		1.99856	0.88243		1.99864	-0.28933
1.99887	-0.28407		1.99879	-0.92247		1.99887	0.89499		1.99895	-0.281
1.99917	-0.32369		1.99909	-0.92908		1.99917	0.88901		1.99925	-0.27266
1.99948	-0.36332		1.9994	-0.93804		1.99948	0.8641		1.99956	-0.26533
1.99979	-0.37898		1.9997	-0.947		1.99979	0.83843		1.99986	-0.26048
2.00009	-0.39465		2.00001	-0.95697		2.00009	0.81282		2.00017	-0.25563
2.0004	-0.41443		2.00032	-0.96693		2.0004	0.77943		2.00048	-0.25077
2.0007	-0.4226		2.00062	-0.98879		2.0007	0.74611		2.00078	-0.24576
2.00101	-0.40947		2.00093	-1.01064		2.00101	0.74997		2.00109	-0.24045
2.00131	-0.37699		2.00123	-1.00838		2.00131	0.75388		2.00139	-0.2383
2.00162	-0.33821		2.00154	-0.99004		2.00162	0.74066		2.0017	-0.24668
2.00192	-0.29944		2.00184	-0.96969		2.00192	0.71611		2.002	-0.26208
2.00223	-0.25945		2.00215	-0.93327		2.00223	0.70176		2.00231	-0.27771
2.00254	-0.2194		2.00245	-0.87373		2.00254	0.6988		2.00261	-0.29422
2.00284	-0.19714		2.00276	-0.8142		2.00284	0.69376		2.00292	-0.31148
2.00315	-0.17482		2.00307	-0.80038		2.00315	0.66974		2.00323	-0.32199
2.00345	-0.15256		2.00337	-0.80264		2.00345	0.63435		2.00353	-0.32321
2.00376	-0.13024		2.00368	-0.79485		2.00376	0.59895		2.00384	-0.32276
2.00406	-0.11766		2.00398	-0.78707		2.00406	0.56498		2.00414	-0.32951
2.00437	-0.10501		2.00429	-0.80306		2.00437	0.531		2.00445	-0.34309
2.00467	-0.09237		2.00459	-0.80298		2.00467	0.50912		2.00475	-0.35361
2.00498	-0.07973		2.0049	-0.76839		2.00498	0.50622		2.00506	-0.3561
2.00529	-0.09001		2.0052	-0.71773		2.00529	0.50628		2.00536	-0.356
2.00559	-0.10024		2.00551	-0.68868		2.00559	0.50633		2.00567	-0.35394
2.0059	-0.11046		2.00582	-0.6757		2.0059	0.51897		2.00598	-0.34725
2.0062	-0.12068		2.00612	-0.65501		2.0062	0.53159		2.00628	-0.34056
2.00651	-0.15081		2.00643	-0.63433		2.00651	0.54493		2.00659	-0.33386
2.00681	-0.18087		2.00673	-0.62839		2.00681	0.55827		2.00689	-0.33032
2.00712	-0.21094		2.00704	-0.65995		2.00712	0.57162		2.0072	-0.33445
2.00743	-0.241		2.00734	-0.70358		2.00743	0.58502		2.0075	-0.33842
2.00773	-0.26151		2.00765	-0.74712		2.00773	0.59231		2.00781	-0.34204
2.00804	-0.28201		2.00795	-0.79469		2.00804	0.5996		2.00811	-0.34443
2.00834	-0.27929		2.00826	-0.85824		2.00834	0.60689		2.00842	-0.34149
2.00865	-0.27651		2.00857	-0.9218		2.00865	0.61419		2.00873	-0.3341
2.00895	-0.27548		2.00887	-0.96928		2.00895	0.62717		2.00903	-0.32997
2.00926	-0.27439		2.00918	-1.0165		2.00926	0.64016		2.00934	-0.32496
2.00956	-0.25788		2.00948	-1.06365		2.00956	0.65314		2.00964	-0.31786
2.00987	-0.22969		2.00979	-1.08768		2.00987	0.66613		2.00995	-0.31076
2.01018	-0.21245		2.01009	-1.09563		2.01018	0.68765		2.01025	-0.30365
2.01048	-0.21457		2.0104	-1.09949		2.01048	0.70917		2.01056	-0.29953
2.01079	-0.2283		2.0107	-1.11933		2.01079	0.72287		2.01086	-0.3026
2.01109	-0.24197		2.01101	-1.13918		2.01109	0.74795		2.01117	-0.30566
2.0114	-0.25594		2.01132	-1.14294		2.0114	0.75999		2.01148	-0.30873
2.0117	-0.26986		2.01162	-1.1581		2.0117	0.74926		2.01178	-0.3094
2.01201	-0.28383		2.01193	-1.18933		2.01201	0.73923		2.01209	-0.30429
2.01231	-0.29774		2.01223	-1.21956		2.01231	0.75198		2.01239	-0.29918
2.01262	-0.31643		2.01254	-1.23371		2.01262	0.76924		2.0127	-0.29407
2.01293	-0.33507		2.01284	-1.22986		2.01293	0.78649		2.013	-0.28995
2.01323	-0.3537		2.01315	-1.22601		2.01323	0.80517		2.01331	-0.28821
2.01354	-0.37233		2.01345	-1.23723		2.01354	0.8239		2.01361	-0.28639
2.01384	-0.38975		2.01376	-1.22157		2.01384	0.8497		2.01392	-0.28434
2.01415	-0.40717		2.01407	-1.18691		2.01415	0.87549		2.01423	-0.28078
2.01445	-0.43476		2.01437	-1.16832		2.01445	0.87851		2.01453	-0.27218
2.01476	-0.44298		2.01468	-1.14973		2.01476	0.8816		2.01484	-0.26019
2.01506	-0.41135		2.01498	-1.11498		2.01506	0.88414		2.01514	-0.24987
2.01537	-0.36803		2.01529	-1.07579		2.01537	0.88669		2.01545	-0.24627
2.01568	-0.33004		2.01559	-1.0634		2.01568	0.88924		2.01575	-0.252
2.01598	-0.29206		2.0159	-1.05167		2.01598	0.89185		2.01606	-0.25911
2.01629	-0.26447		2.0162	-1.01307		2.01629	0.90768		2.01637	-0.26364
2.01659	-0.23689		2.01651	-0.96618		2.01659	0.92351		2.01667	-0.277
2.0169	-0.21051		2.01682	-0.946		2.0169	0.93792		2.01698	-0.29774
2.0172	-0.18414		2.01712	-0.94231		2.0172	0.95239		2.01728	-0.31861
2.01751	-0.16188		2.01743	-0.93854		2.01751	0.97148		2.01759	-0.33986
2.01781	-0.15897		2.01773	-0.93243		2.01781	0.96781		2.01789	-0.35654
2.01812	-0.16841		2.01804	-0.94231		2.01812	0.93899		2.0182	-0.36225
2.01843	-0.17779		2.01834	-0.95387		2.01843	0.91017		2.0185	-0.36795
2.01873	-0.19134		2.01865	-0.94935		2.01873	0.92073		2.01881	-0.37367
2.01904	-0.20483		2.01896	-0.94156		2.01904	0.93128		2.01912	-0.37697
2.01934	-0.2416		2.01926	-0.96048		2.01934	0.94184		2.01942	-0.37451
2.01965	-0.27832		2.01957	-1.00453		2.01965	0.95239		2.01973	-0.37204
2.01995	-0.30288		2.01987	-1.0325		2.01995	0.96271		2.02003	-0.36958
2.02026	-0.32744		2.02018	-1.05268		2.02026	0.97302		2.02034	-0.36288
2.02056	-0.352		2.02048	-1.07277		2.02056	0.96057		2.02064	-0.34602
2.02087	-0.3765		2.02079	-1.09187		2.02087	0.94812		2.02095	-0.32914
2.02118	-0.37348		2.02109	-1.11096		2.02118	0.9461		2.02125	-0.31227
2.02148	-0.37039		2.0214	-1.10593		2.02148	0.94409		2.02156	-0.29684
2.02179	-0.36737		2.02171	-1.10091		2.02179	0.94207		2.02187	-0.28487
2.02209	-0.36428		2.02201	-1.12804		2.02209	0.94006		2.02217	-0.27289
2.0224	-0.35957		2.02232	-1.15517		2.0224	0.92517		2.02248	-0.26091
2.0227	-0.35485		2.02262	-1.18222		2.0227	0.91035		2.02278	-0.25141
2.02301	-0.35013		2.02293	-1.20926		2.02301	0.85758		2.02309	-0.24785
2.02331	-0.34535		2.02323	-1.23631		2.02331	0.80481		2.02339	-0.24428
2.02362	-0.33724		2.02354	-1.26327		2.02362	0.7719		2.0237	-0.24072
2.02393	-0.32908		2.02384	-1.2662		2.02393	0.73906		2.024	-0.24051
2.02423	-0.3442		2.02415	-1.26905		2.02423	0.70621		2.02431	-0.2484
2.02454	-0.35926		2.02446	-1.30414		2.02454	0.67336		2.02462	-0.25627
2.02484	-0.34378		2.02476	-1.33914		2.02484	0.66678		2.02492	-0.26416
2.02515	-0.32829		2.02507	-1.34023		2.02515	0.66026		2.02523	-0.26921
2.02545	-0.3128		2.02537	-1.34132		2.02545	0.63239		2.02553	-0.26749
2.02576	-0.29726		2.02568	-1.3424		2.02576	0.60452		2.02584	-0.26712
2.02606	-0.27596		2.02598	-1.34341		2.02606	0.60055		2.02614	-0.26759
2.02637	-0.25461		2.02629	-1.31904		2.02637	0.6194		2.02645	-0.26124
2.02668	-0.25655		2.02659	-1.29459		2.02668	0.63186		2.02675	-0.25237
2.02698	-0.25842		2.0269	-1.27022		2.02698	0.63292		2.02706	-0.24342
2.02729	-0.27252		2.02721	-1.24577		2.02729	0.62972		2.02737	-0.23432
2.02759	-0.28655		2.02751	-1.18866		2.02759	0.62652		2.02767	-0.22615
2.0279	-0.30058		2.02782	-1.13156		2.0279	0.62332		2.02798	-0.22163
2.0282	-0.31462		2.02812	-1.1066		2.0282	0.62012		2.02828	-0.22173
2.02851	-0.30663		2.02843	-1.08165		2.02851	0.61857		2.02859	-0.22128
2.02882	-0.29865		2.02873	-1.03626		2.02882	0.62842		2.02889	-0.21152
2.02912	-0.30615		2.02904	-0.99088		2.02912	0.64466		2.0292	-0.20026
2.02943	-0.32527		2.02934	-0.98401		2.02943	0.63814		2.0295	-0.19143
2.02973	-0.33839		2.02965	-1.00386		2.02973	0.62984		2.02981	-0.18013
2.03004	-0.3321		2.02996	-1.0273		2.03004	0.62154		2.03012	-0.17217
2.03034	-0.3142		2.03026	-1.05075		2.03034	0.61964		2.03042	-0.17219
2.03065	-0.29629		2.03057	-1.10568		2.03065	0.60636		2.03073	-0.17219
2.03095	-0.29169		2.03087	-1.16061		2.03095	0.59616		2.03103	-0.17219
2.03126	-0.28709		2.03118	-1.18372		2.03126	0.60873		2.03134	-0.17459
2.03157	-0.2825		2.03148	-1.16932		2.03157	0.60778		2.03164	-0.18277
2.03187	-0.2779		2.03179	-1.14219		2.03187	0.60689		2.03195	-0.19094
2.03218	-0.26157		2.03209	-1.11498		2.03218	0.62077		2.03226	-0.19912
2.03248	-0.24523		2.0324	-1.07914		2.03248	0.6347		2.03256	-0.20468
2.03279	-0.2289		2.03271	-1.01642		2.03279	0.64858		2.03287	-0.20396
2.03309	-0.21251		2.03301	-0.9527		2.03309	0.66251		2.03317	-0.20421
2.0334	-0.20198		2.03332	-0.91577		2.0334	0.67639		2.03348	-0.20531
2.0337	-0.1914		2.03362	-0.89961		2.0337	0.69032		2.03378	-0.20312
2.03401	-0.18087		2.03393	-0.86737		2.03401	0.70491		2.03409	-0.20379
2.03432	-0.17028		2.03423	-0.83513		2.03432	0.71955		2.03439	-0.20879
2.03462	-0.15492		2.03454	-0.81897		2.03462	0.73639		2.0347	-0.21031
2.03493	-0.13956		2.03484	-0.8018		2.03493	0.76467		2.03501	-0.21371
2.03523	-0.12419		2.03515	-0.75784		2.03523	0.7993		2.03531	-0.22162
2.03554	-0.10876		2.03546	-0.71388		2.03554	0.81122		2.03562	-0.22954
2.03584	-0.1038		2.03576	-0.69671		2.03584	0.80671		2.03592	-0.23745
2.03615	-0.09878		2.03607	-0.69228		2.03615	0.80226		2.03623	-0.2452
2.03645	-0.08608		2.03637	-0.67176		2.03645	0.78785		2.03653	-0.25261
2.03676	-0.08493		2.03668	-0.64689		2.03676	0.75068		2.03684	-0.26135
2.03707	-0.08263		2.03698	-0.64882		2.03707	0.71629		2.03714	-0.27094
2.03737	-0.06091		2.03729	-0.66523		2.03737	0.70473		2.03745	-0.27291
2.03768	-0.03998		2.03759	-0.68164		2.03768	0.71682		2.03776	-0.27048
2.03798	-0.03835		2.0379	-0.68298		2.03798	0.72898		2.03806	-0.26791
2.03829	-0.06001		2.03821	-0.71103		2.03829	0.75578		2.03837	-0.26497
2.03859	-0.0816		2.03851	-0.74084		2.03859	0.78264		2.03867	-0.26348
2.0389	-0.10447		2.03882	-0.74377		2.0389	0.80944		2.03898	-0.26544
2.0392	-0.12728		2.03912	-0.74846		2.0392	0.8363		2.03928	-0.26741
2.03951	-0.1522		2.03943	-0.77987		2.03951	0.86049		2.03959	-0.26937
2.03982	-0.17706		2.03973	-0.82592		2.03982	0.88474		2.03989	-0.27081
2.04012	-0.17875		2.04004	-0.87189		2.04012	0.90893		2.0402	-0.27104
2.04043	-0.18039		2.04035	-0.9089		2.04043	0.93318		2.04051	-0.27217
2.04073	-0.15837		2.04065	-0.96191		2.04073	0.94788		2.04081	-0.27402
2.04104	-0.13629		2.04096	-1.02169		2.04104	0.96265		2.04112	-0.26961
2.04134	-0.11427		2.04126	-1.0546		2.04134	0.97735		2.04142	-0.25994
2.04165	-0.09219		2.04157	-1.05008		2.04165	0.99211		2.04173	-0.25669
2.04195	-0.0764		2.04187	-1.04548		2.04195	0.99947		2.04203	-0.26193
2.04226	-0.06055		2.04218	-1.03844		2.04226	1.00688		2.04234	-0.26898
2.04257	-0.03381		2.04248	-1.03141		2.04257	1.01423		2.04264	-0.26972
2.04287	-0.02643		2.04279	-1.02437		2.04287	1.02164		2.04295	-0.26405
2.04318	-0.04355		2.0431	-1.01734		2.04318	1.0233		2.04326	-0.25543
2.04348	-0.06061		2.0434	-1.02303		2.04348	1.02502		2.04356	-0.24593
2.04379	-0.07888		2.04371	-1.02873		2.04379	1.02668		2.04387	-0.24264
2.04409	-0.09715		2.04401	-1.00227		2.04409	1.0284		2.04417	-0.23925
2.0444	-0.11911		2.04432	-0.97572		2.0444	1.0067		2.04448	-0.23564
2.0447	-0.14101		2.04462	-0.95462		2.0447	0.98506		2.04478	-0.23148
2.04501	-0.13967		2.04493	-0.93352		2.04501	0.96336		2.04509	-0.22604
2.04532	-0.13835		2.04523	-0.88026		2.04532	0.94172		2.04539	-0.2206
2.04562	-0.14772		2.04554	-0.82692		2.04562	0.90863		2.0457	-0.21516
2.04593	-0.15704		2.04585	-0.76194		2.04593	0.87561		2.04601	-0.20734
2.04623	-0.16514		2.04615	-0.69697		2.04623	0.86529		2.04631	-0.19383
2.04654	-0.17325		2.04646	-0.61792		2.04654	0.85503		2.04662	-0.18378
2.04684	-0.18601		2.04676	-0.56558		2.04684	0.83849		2.04692	-0.18442
2.04715	-0.17942		2.04707	-0.549		2.04715	0.82195		2.04723	-0.19188
2.04745	-0.145		2.04737	-0.5485		2.04745	0.82817		2.04753	-0.20192
2.04776	-0.11052		2.04768	-0.54063		2.04776	0.83446		2.04784	-0.21398
2.04807	-0.1078		2.04798	-0.53268		2.04807	0.84495		2.04814	-0.23231
2.04837	-0.10507		2.04829	-0.55193		2.04837	0.85551		2.04845	-0.25232
2.04868	-0.10308		2.0486	-0.57111		2.04868	0.88877		2.04876	-0.26471
2.04898	-0.10102		2.0489	-0.55822		2.04898	0.92209		2.04906	-0.267
2.04929	-0.11729		2.04921	-0.54524		2.04929	0.96306		2.04937	-0.26302
2.04959	-0.14518		2.04951	-0.58074		2.04959	1.00403		2.04967	-0.25415
2.0499	-0.1825		2.04982	-0.61616		2.0499	1.045		2.04998	-0.24192
2.0502	-0.23138		2.05012	-0.65166		2.0502	1.08603		2.05028	-0.23059
2.05051	-0.29726		2.05043	-0.68708		2.05051	1.10898		2.05059	-0.22479
2.05082	-0.35146		2.05073	-0.70517		2.05082	1.13199		2.0509	-0.2274
2.05112	-0.36967		2.05104	-0.72318		2.05112	1.15493		2.0512	-0.23079
2.05143	-0.36846		2.05135	-0.68935		2.05143	1.17794		2.05151	-0.23419
2.05173	-0.35757		2.05165	-0.65543		2.05173	1.18167		2.05181	-0.23758
2.05204	-0.34668		2.05196	-0.6304		2.05204	1.18547		2.05212	-0.23914
2.05234	-0.33458		2.05226	-0.63207		2.05234	1.1978		2.05242	-0.23297
2.05265	-0.32248		2.05257	-0.62872		2.05265	1.2329		2.05273	-0.217
2.05296	-0.29732		2.05287	-0.60929		2.05296	1.25851		2.05303	-0.19839
2.05326	-0.27215		2.05318	-0.60971		2.05326	1.26136		2.05334	-0.18557
2.05357	-0.24771		2.05348	-0.62613		2.05357	1.25496		2.05365	-0.17984
2.05387	-0.22328		2.05379	-0.62177		2.05387	1.24855		2.05395	-0.18019
2.05418	-0.20065		2.0541	-0.59062		2.05418	1.24541		2.05426	-0.1893
2.05448	-0.18964		2.0544	-0.56173		2.05448	1.23094		2.05456	-0.20378
2.05479	-0.18371		2.05471	-0.54884		2.05479	1.21505		2.05487	-0.21589
2.05509	-0.15843		2.05501	-0.52757		2.05509	1.21055		2.05517	-0.22245
2.0554	-0.12854		2.05532	-0.5063		2.0554	1.20533		2.05548	-0.22405
2.05571	-0.11028		2.05562	-0.5125		2.05571	1.17734		2.05578	-0.22362
2.05601	-0.08547		2.05593	-0.55621		2.05601	1.15647		2.05609	-0.21596
2.05632	-0.06061		2.05623	-0.60394		2.05632	1.14699		2.0564	-0.20307
2.05662	-0.06757		2.05654	-0.63559		2.05662	1.12896		2.0567	-0.19292
2.05693	-0.09388		2.05685	-0.67419		2.05693	1.11094		2.05701	-0.18742
2.05723	-0.11584		2.05715	-0.71271		2.05723	1.09362		2.05731	-0.18476
2.05754	-0.12619		2.05746	-0.7349		2.05754	1.07631		2.05762	-0.18129
2.05784	-0.14427		2.05776	-0.71949		2.05784	1.0775		2.05792	-0.17732
2.05815	-0.16236		2.05807	-0.70249		2.05815	1.07868		2.05823	-0.177
2.05846	-0.17972		2.05837	-0.70149		2.05846	1.06706		2.05853	-0.17576
2.05876	-0.19702		2.05868	-0.69923		2.05876	1.07827		2.05884	-0.17006
2.05907	-0.2064		2.05898	-0.6808		2.05907	1.09973		2.05915	-0.16536
2.05937	-0.21577		2.05929	-0.66983		2.05937	1.12119		2.05945	-0.16968
2.05968	-0.22515		2.0596	-0.67486		2.05968	1.12985		2.05976	-0.17632
2.05998	-0.23453		2.0599	-0.68499		2.05998	1.16128		2.06006	-0.18318
2.06029	-0.23422		2.06021	-0.66824		2.06029	1.2029		2.06037	-0.19053
2.06059	-0.23392		2.06051	-0.6489		2.06059	1.22175		2.06067	-0.19255
2.0609	-0.23435		2.06082	-0.62948		2.0609	1.22424		2.06098	-0.18191
2.06121	-0.23471		2.06112	-0.61005		2.06121	1.23818		2.06128	-0.17127
2.06151	-0.23029		2.06143	-0.59062		2.06151	1.26296		2.06159	-0.16064
2.06182	-0.23743		2.06173	-0.58652		2.06182	1.26504		2.0619	-0.14996
2.06212	-0.25328		2.06204	-0.60921		2.06212	1.22745		2.0622	-0.13922
2.06243	-0.24203		2.06235	-0.62755		2.06243	1.18991		2.06251	-0.12657
2.06273	-0.20537		2.06265	-0.62973		2.06273	1.1509		2.06281	-0.11276
2.06304	-0.16871		2.06296	-0.62596		2.06304	1.11194		2.06312	-0.11333
2.06334	-0.14778		2.06326	-0.64899		2.06334	1.07299		2.06342	-0.12896
2.06365	-0.13847		2.06357	-0.67101		2.06365	1.03403		2.06373	-0.14478
2.06396	-0.1355		2.06387	-0.66615		2.06396	1.0153		2.06403	-0.1611
2.06426	-0.14409		2.06418	-0.64145		2.06426	0.99662		2.06434	-0.17462
2.06457	-0.15897		2.06449	-0.61675		2.06457	0.97789		2.06465	-0.18146
2.06487	-0.1545		2.06479	-0.59037		2.06487	0.95921		2.06495	-0.18828
2.06518	-0.13913		2.0651	-0.56391		2.06518	0.95375		2.06526	-0.1951
2.06548	-0.14312		2.0654	-0.52413		2.06548	0.94836		2.06556	-0.20192
2.06579	-0.15825		2.06571	-0.48436		2.06579	0.94296		2.06587	-0.20874
2.06609	-0.17337		2.06601	-0.47138		2.06609	0.93757		2.06617	-0.21556
2.0664	-0.19134		2.06632	-0.45832		2.0664	0.92268		2.06648	-0.22238
2.06671	-0.2093		2.06662	-0.43688		2.06671	0.9078		2.06679	-0.22854
2.06701	-0.22727		2.06693	-0.41545		2.06701	0.89292		2.06709	-0.23311
2.06732	-0.24517		2.06724	-0.4208		2.06732	0.8781		2.0674	-0.23768
2.06762	-0.25104		2.06754	-0.42616		2.06762	0.88646		2.0677	-0.24225
2.06793	-0.25685		2.06785	-0.42114		2.06793	0.89482		2.06801	-0.2468
2.06823	-0.26272		2.06815	-0.41612		2.06823	0.90318		2.06831	-0.25137
2.06854	-0.26852		2.06846	-0.4486		2.06854	0.9116		2.06862	-0.25592
2.06884	-0.25758		2.06876	-0.48109		2.06884	0.94948		2.06892	-0.26049
2.06915	-0.24663		2.06907	-0.50019		2.06915	0.98737		2.06923	-0.26574
2.06946	-0.23568		2.06937	-0.51928		2.06946	1.00249		2.06954	-0.27265
2.06976	-0.22467		2.06968	-0.55344		2.06976	1.01767		2.06984	-0.27956
2.07007	-0.20646		2.06999	-0.56081		2.07007	1.01856		2.07015	-0.28647
2.07037	-0.18819		2.07029	-0.54339		2.07037	1.01945		2.07045	-0.29096
2.07068	-0.19321		2.0706	-0.52598		2.07068	0.99899		2.07076	-0.2897
2.07098	-0.19817		2.0709	-0.52296		2.07098	0.9786		2.07106	-0.28843
2.07129	-0.19605		2.07121	-0.51995		2.07129	0.97765		2.07137	-0.28717
2.07159	-0.19388		2.07151	-0.48779		2.07159	0.99953		2.07167	-0.28518
2.0719	-0.19176		2.07182	-0.45555		2.0719	1.0086		2.07198	-0.2815
2.07221	-0.18958		2.07212	-0.45011		2.07221	1.01767		2.07229	-0.27779
2.07251	-0.18746		2.07243	-0.44467		2.07251	1.03807		2.07259	-0.27409
2.07282	-0.18529		2.07274	-0.43052		2.07282	1.05852		2.0729	-0.2725
2.07312	-0.18238		2.07304	-0.41637		2.07312	1.06973		2.0732	-0.27595
2.07343	-0.17948		2.07335	-0.42901		2.07343	1.05817		2.07351	-0.2794
2.07373	-0.17397		2.07365	-0.44165		2.07373	1.05105		2.07381	-0.28285
2.07404	-0.15679		2.07396	-0.41226		2.07404	1.05538		2.07412	-0.2849
2.07434	-0.13387		2.07426	-0.38287		2.07434	1.05188		2.07442	-0.28365
2.07465	-0.09152		2.07457	-0.38028		2.07465	1.04838		2.07473	-0.27907
2.07496	-0.03085		2.07487	-0.37768		2.07496	1.04269		2.07504	-0.26416
2.07526	0.02988		2.07518	-0.37274		2.07526	1.03706		2.07534	-0.24467
2.07557	0.05311		2.07549	-0.3678		2.07557	1.03214		2.07565	-0.23041
2.07587	0.07634		2.07579	-0.39602		2.07587	1.02722		2.07595	-0.22121
2.07618	0.10102		2.0761	-0.45103		2.07618	1.03101		2.07626	-0.2089
2.07648	0.12576		2.0764	-0.48846		2.07648	1.04625		2.07656	-0.1949
2.07679	0.13454		2.07671	-0.52589		2.07679	1.04583		2.07687	-0.18506
2.0771	0.13169		2.07701	-0.59179		2.0771	1.02265		2.07717	-0.17529
2.0774	0.13393		2.07732	-0.65761		2.0774	1.00231		2.07748	-0.16565
2.07771	0.14778		2.07762	-0.72452		2.07771	0.99336		2.07779	-0.15794
2.07801	0.14276		2.07793	-0.79134		2.07801	0.978		2.07809	-0.15727
2.07832	0.11838		2.07824	-0.87834		2.07832	0.96265		2.0784	-0.16181
2.07862	0.10356		2.07854	-0.99205		2.07862	0.96887		2.0787	-0.16359
2.07893	0.10036		2.07885	-1.07889		2.07893	0.99787		2.07901	-0.16058
2.07923	0.08941		2.07915	-1.12812		2.07923	1.02828		2.07931	-0.15442
2.07954	0.07846		2.07946	-1.16103		2.07954	1.03593		2.07962	-0.14969
2.07985	0.07646		2.07976	-1.19386		2.07985	1.04358		2.07992	-0.14591
2.08015	0.07447		2.08007	-1.20499		2.08015	1.074		2.08023	-0.13509
2.08046	0.07247		2.08037	-1.18925		2.08046	1.10299		2.08054	-0.12368
2.08076	0.07047		2.08068	-1.17158		2.08076	1.10922		2.08084	-0.12135
2.08107	0.0686		2.08099	-1.15383		2.08107	1.10115		2.08115	-0.12694
2.08137	0.06678		2.08129	-1.13541		2.08137	1.09309		2.08145	-0.1352
2.08168	0.06563		2.0816	-1.10083		2.08168	1.09143		2.08176	-0.14983
2.08198	0.06455		2.0819	-1.05854		2.08198	1.07839		2.08206	-0.16444
2.08229	0.06533		2.08221	-1.04305		2.08229	1.06321		2.08237	-0.17905
2.0826	0.07779		2.08251	-1.01851		2.0826	1.0708		2.08267	-0.19058
2.0829	0.09461		2.08282	-0.96718		2.0829	1.08763		2.08298	-0.19479
2.08321	0.09207		2.08312	-0.92356		2.08321	1.10447		2.08329	-0.19898
2.08351	0.05765		2.08343	-0.89601		2.08351	1.12333		2.08359	-0.20317
2.08382	0.02329		2.08374	-0.8636		2.08382	1.14218		2.0839	-0.20501
2.08412	-0.01059		2.08404	-0.8312		2.08412	1.16104		2.0842	-0.2013
2.08443	-0.04446		2.08435	-0.78305		2.08443	1.17989		2.08451	-0.19766
2.08473	-0.07864		2.08465	-0.76169		2.08473	1.18167		2.08481	-0.19424
2.08504	-0.08566		2.08496	-0.75608		2.08504	1.18345		2.08512	-0.19324
2.08535	-0.0692		2.08526	-0.72368		2.08535	1.19804		2.08543	-0.19945
2.08565	-0.05275		2.08557	-0.68591		2.08565	1.18991		2.08573	-0.20965
2.08596	-0.05281		2.08587	-0.68566		2.08596	1.15499		2.08604	-0.21872
2.08626	-0.05287		2.08618	-0.70593		2.08626	1.12007		2.08634	-0.21932
2.08657	-0.03914		2.08649	-0.71003		2.08657	1.08372		2.08665	-0.21346
2.08687	-0.04863		2.08679	-0.70886		2.08687	1.04743		2.08695	-0.20744
2.08718	-0.07822		2.0871	-0.7344		2.08718	1.01227		2.08726	-0.20107
2.08748	-0.09618		2.0874	-0.75701		2.08748	0.97717		2.08756	-0.19785
2.08779	-0.12213		2.08771	-0.75273		2.08779	0.96478		2.08787	-0.20211
2.0881	-0.14802		2.08801	-0.72669		2.0881	0.95245		2.08818	-0.20635
2.0884	-0.16756		2.08832	-0.70065		2.0884	0.93567		2.08848	-0.21059
2.08871	-0.1871		2.08863	-0.69228		2.08871	0.91895		2.08879	-0.21167
2.08901	-0.20664		2.08893	-0.66774		2.08901	0.91355		2.08909	-0.20525
2.08932	-0.22618		2.08924	-0.64723		2.08932	0.90822		2.0894	-0.19881
2.08962	-0.25927		2.08954	-0.66422		2.08962	0.91041		2.0897	-0.19237
2.08993	-0.29236		2.08985	-0.71145		2.08993	0.91266		2.09001	-0.18594
2.09023	-0.32545		2.09015	-0.7586		2.09023	0.93763		2.09031	-0.17952
2.09054	-0.35848		2.09046	-0.77961		2.09054	0.96265		2.09062	-0.17309
2.09085	-0.36259		2.09076	-0.80063		2.09085	0.99206		2.09093	-0.16665
2.09115	-0.3667		2.09107	-0.84426		2.09115	1.02146		2.09123	-0.15954
2.09146	-0.37082		2.09138	-0.86109		2.09146	1.06226		2.09154	-0.15085
2.09176	-0.37493		2.09168	-0.85447		2.09176	1.10305		2.09184	-0.14215
2.09207	-0.36936		2.09199	-0.84786		2.09207	1.11681		2.09215	-0.13345
2.09237	-0.3638		2.09229	-0.86335		2.09237	1.13056		2.09245	-0.12475
2.09268	-0.35823		2.0926	-0.86276		2.09268	1.1557		2.09276	-0.11606
2.09298	-0.35261		2.0929	-0.83371		2.09298	1.18084		2.09306	-0.10717
2.09329	-0.337		2.09321	-0.80457		2.09329	1.18476		2.09337	-0.09784
2.0936	-0.32139		2.09351	-0.78556		2.0936	1.18867		2.09368	-0.08819
2.0939	-0.30506		2.09382	-0.76655		2.0939	1.21535		2.09398	-0.07485
2.09421	-0.28873		2.09413	-0.72175		2.09421	1.24203		2.09429	-0.05541
2.09451	-0.27167		2.09443	-0.67695		2.09451	1.2699		2.09459	-0.03937
2.09482	-0.243		2.09474	-0.66833		2.09482	1.29777		2.0949	-0.0259
2.09512	-0.19593		2.09504	-0.67578		2.09512	1.32563		2.0952	-0.01036
2.09543	-0.12558		2.09535	-0.67419		2.09543	1.35356		2.09551	0.00188
2.09573	-0.05789		2.09565	-0.67251		2.09573	1.34822		2.09581	0.00338
2.09604	-0.00181		2.09596	-0.67754		2.09604	1.34289		2.09612	-0.00198
2.09635	0.03902		2.09626	-0.68256		2.09635	1.33755		2.09643	-0.00729
2.09665	0.07985		2.09657	-0.65108		2.09665	1.33221		2.09673	-0.01122
2.09696	0.08318		2.09688	-0.61951		2.09696	1.32806		2.09704	-0.01484
2.09726	0.0865		2.09718	-0.60578		2.09726	1.32391		2.09734	-0.02732
2.09757	0.08983		2.09749	-0.60804		2.09757	1.33542		2.09765	-0.04594
2.09787	0.09316		2.09779	-0.5943		2.09787	1.3583		2.09795	-0.06997
2.09818	0.05354		2.0981	-0.56441		2.09818	1.36755		2.09826	-0.09867
2.09849	0.01391		2.0984	-0.55001		2.09849	1.36542		2.09856	-0.12536
2.09879	-0.02716		2.09871	-0.53561		2.09879	1.36328		2.09887	-0.14246
2.0991	-0.06823		2.09901	-0.49173		2.0991	1.37253		2.09918	-0.14593
2.0994	-0.12068		2.09932	-0.43169		2.0994	1.3704		2.09948	-0.14439
2.09971	-0.19636		2.09963	-0.38178		2.09971	1.35688		2.09979	-0.13986
2.10001	-0.2655		2.09993	-0.33179		2.10001	1.3398		2.10009	-0.12831
2.10032	-0.32303		2.10024	-0.26547		2.10032	1.3417		2.1004	-0.11665
2.10062	-0.37148		2.10054	-0.18299		2.10062	1.35297		2.1007	-0.10477
2.10093	-0.41994		2.10085	-0.12672		2.10093	1.36429		2.10101	-0.0933
2.10124	-0.48073		2.10115	-0.10788		2.10124	1.36921		2.10131	-0.08134
2.10154	-0.51824		2.10146	-0.09541		2.10154	1.38552		2.10162	-0.06512
2.10185	-0.53741		2.10176	-0.08293		2.10185	1.39726		2.10193	-0.04987
2.10215	-0.55659		2.10207	-0.09097		2.10215	1.39008		2.10223	-0.04459
2.10246	-0.57431		2.10238	-0.12572		2.10246	1.38789		2.10254	-0.04656
2.10276	-0.59198		2.10268	-0.15611		2.10276	1.39708		2.10284	-0.04871
2.10307	-0.59071		2.10299	-0.17043		2.10307	1.40396		2.10315	-0.05129
2.10337	-0.58944		2.10329	-0.18835		2.10337	1.4109		2.10345	-0.05347
2.10368	-0.56324		2.1036	-0.23298		2.10368	1.41783		2.10376	-0.05473
2.10399	-0.51376		2.1039	-0.27762		2.10399	1.42477		2.10407	-0.05707
2.10429	-0.47523		2.10421	-0.29545		2.10429	1.43165		2.10437	-0.06492
2.1046	-0.44831		2.10451	-0.2952		2.1046	1.4272		2.10468	-0.08131
2.1049	-0.41413		2.10482	-0.31103		2.1049	1.42109		2.10498	-0.09864
2.10521	-0.37989		2.10513	-0.33221		2.10521	1.42637		2.10529	-0.1041
2.10551	-0.3442		2.10543	-0.3266		2.10551	1.42649		2.10559	-0.09778
2.10582	-0.32006		2.10574	-0.29821		2.10582	1.40004		2.1059	-0.09166
2.10612	-0.30325		2.10604	-0.28582		2.10612	1.35937		2.1062	-0.08603
2.10643	-0.26314		2.10635	-0.27954		2.10643	1.33014		2.10651	-0.08332
2.10674	-0.2168		2.10665	-0.24638		2.10674	1.30749		2.10682	-0.0875
2.10704	-0.18202		2.10696	-0.20627		2.10704	1.27352		2.10712	-0.09343
2.10735	-0.14004		2.10726	-0.19287		2.10735	1.23592		2.10743	-0.10354
2.10765	-0.098		2.10757	-0.17956		2.10765	1.21737		2.10773	-0.1119
2.10796	-0.07622		2.10788	-0.13937		2.10796	1.20219		2.10804	-0.11909
2.10826	-0.066		2.10818	-0.09708		2.10826	1.18707		2.10834	-0.13417
2.10857	-0.04422		2.10849	-0.08151		2.10857	1.17307		2.10865	-0.15018
2.10887	-0.034		2.10879	-0.08745		2.10887	1.15914		2.10895	-0.16373
2.10918	-0.06497		2.1091	-0.07723		2.10918	1.15843		2.10926	-0.17966
2.10949	-0.11911		2.1094	-0.07179		2.10949	1.15778		2.10957	-0.19415
2.10979	-0.16097		2.10971	-0.10378		2.10979	1.15659		2.10987	-0.20529
2.1101	-0.20277		2.11002	-0.16424		2.1101	1.17444		2.11018	-0.21329
2.1104	-0.22691		2.11032	-0.22469		2.1104	1.20171		2.11048	-0.21398
2.11071	-0.25104		2.11063	-0.29629		2.11071	1.21007		2.11079	-0.21613
[truncated: 27,454 more rows]

## Sheet: Figure 1e
	0			1			2			3
1.50027	0.01445		1.50027	0.45419		1.50006	-1.26193		1.50006	-0.75563
1.50057	-0.02076		1.50057	0.43672		1.50037	-1.27087		1.50037	-0.75646
1.50088	-0.04932		1.50088	0.43728		1.50067	-1.27982		1.50067	-0.75722
1.50118	-0.06702		1.50118	0.4491		1.50098	-1.28877		1.50098	-0.75799
1.50149	-0.08357		1.50149	0.46322		1.50128	-1.29825		1.50128	-0.75865
1.50179	-0.10196		1.50179	0.47239		1.50159	-1.30916		1.50159	-0.75901
1.5021	-0.12176		1.5021	0.46419		1.50189	-1.31977		1.50189	-0.75711
1.5024	-0.12523		1.5024	0.45037		1.5022	-1.32975		1.5022	-0.75308
1.50271	-0.11261		1.50271	0.45327		1.5025	-1.33493		1.5025	-0.7576
1.50302	-0.0976		1.50302	0.46416		1.50281	-1.32324		1.50281	-0.75607
1.50332	-0.07988		1.50332	0.46859		1.50312	-1.30359		1.50312	-0.75479
1.50363	-0.07326		1.50363	0.47219		1.50342	-1.29039		1.50342	-0.75417
1.50393	-0.06841		1.50393	0.47339		1.50373	-1.27647		1.50373	-0.75175
1.50424	-0.06374		1.50424	0.47462		1.50403	-1.26432		1.50403	-0.7444
1.50454	-0.05973		1.50454	0.47582		1.50434	-1.26037		1.50434	-0.73704
1.50485	-0.05129		1.50485	0.47397		1.50464	-1.25059		1.50464	-0.72969
1.50516	-0.0307		1.50516	0.46369		1.50495	-1.24102		1.50495	-0.72234
1.50546	-0.01005		1.50546	0.45701		1.50526	-1.23213		1.50526	-0.71498
1.50577	0.0106		1.50577	0.45372		1.50556	-1.2232		1.50556	-0.70763
1.50607	0.02716		1.50607	0.42891		1.50587	-1.2143		1.50587	-0.70025
1.50638	0.0326		1.50638	0.39243		1.50617	-1.20219		1.50617	-0.69461
1.50668	0.0381		1.50668	0.36103		1.50648	-1.18144		1.50648	-0.69384
1.50699	0.0436		1.50699	0.34718		1.50678	-1.16092		1.50678	-0.69307
1.50729	0.04909		1.50729	0.3478		1.50709	-1.14102		1.50709	-0.69231
1.5076	0.05459		1.5076	0.35959		1.50739	-1.12542		1.50739	-0.69154
1.50791	0.06008		1.50791	0.37381		1.5077	-1.12543		1.5077	-0.69078
1.50821	0.06558		1.50821	0.3907		1.50801	-1.13737		1.50801	-0.69001
1.50852	0.07062		1.50852	0.39105		1.50831	-1.15385		1.50831	-0.68922
1.50882	0.07442		1.50882	0.37452		1.50862	-1.16627		1.50862	-0.6891
1.50913	0.07803		1.50913	0.3578		1.50892	-1.16774		1.50892	-0.69092
1.50943	0.08094		1.50943	0.34043		1.50923	-1.17337		1.50923	-0.69268
1.50974	0.07928		1.50974	0.32494		1.50953	-1.19416		1.50953	-0.69444
1.51004	0.06114		1.51004	0.31458		1.50984	-1.22196		1.50984	-0.6962
1.51035	0.03284		1.51035	0.30428		1.51014	-1.24073		1.51014	-0.69797
1.51066	0.00898		1.51066	0.29397		1.51045	-1.25597		1.51045	-0.69973
1.51096	5.44E-5		1.51096	0.28969		1.51076	-1.26152		1.51076	-0.70149
1.51127	0.00709		1.51127	0.30185		1.51106	-1.27074		1.51106	-0.70348
1.51157	0.02269		1.51157	0.31383		1.51137	-1.2901		1.51137	-0.70606
1.51188	0.03303		1.51188	0.32516		1.51167	-1.30923		1.51167	-0.70834
1.51218	0.04556		1.51218	0.33042		1.51198	-1.32771		1.51198	-0.70995
1.51249	0.06392		1.51249	0.31529		1.51228	-1.34367		1.51228	-0.71181
1.51279	0.08232		1.51279	0.29196		1.51259	-1.34899		1.51259	-0.71039
1.5131	0.10069		1.5131	0.27445		1.51289	-1.34613		1.51289	-0.70043
1.51341	0.11643		1.51341	0.25719		1.5132	-1.34904		1.5132	-0.69652
1.51371	0.1249		1.51371	0.24066		1.51351	-1.35434		1.51351	-0.69025
1.51402	0.13337		1.51402	0.22415		1.51381	-1.3663		1.51381	-0.67751
1.51432	0.14183		1.51432	0.20761		1.51412	-1.37825		1.51412	-0.66275
1.51463	0.14838		1.51463	0.19253		1.51442	-1.39019		1.51442	-0.64655
1.51493	0.14972		1.51493	0.18129		1.51473	-1.40398		1.51473	-0.64744
1.51524	0.15106		1.51524	0.17767		1.51503	-1.42295		1.51503	-0.66954
1.51554	0.1524		1.51554	0.19469		1.51534	-1.44528		1.51534	-0.70043
1.51585	0.14779		1.51585	0.20896		1.51564	-1.47687		1.51564	-0.72594
1.51616	0.127		1.51616	0.2156		1.51595	-1.50642		1.51595	-0.75125
1.51646	0.1062		1.51646	0.22228		1.51626	-1.52425		1.51626	-0.77599
1.51677	0.08541		1.51677	0.22892		1.51656	-1.52215		1.51656	-0.79638
1.51707	0.06677		1.51707	0.23923		1.51687	-1.51252		1.51687	-0.80093
1.51738	0.05399		1.51738	0.25942		1.51717	-1.50097		1.51717	-0.79341
1.51768	0.03907		1.51768	0.27942		1.51748	-1.4843		1.51748	-0.7823
1.51799	0.0221		1.51799	0.29877		1.51778	-1.4676		1.51778	-0.77095
1.51829	0.01977		1.51829	0.31755		1.51809	-1.45093		1.51809	-0.75892
1.5186	0.02891		1.5186	0.331		1.51839	-1.43594		1.51839	-0.7437
1.51891	0.03828		1.51891	0.3363		1.5187	-1.42568		1.5187	-0.71978
1.51921	0.04831		1.51921	0.34741		1.51901	-1.42148		1.51901	-0.69358
1.51952	0.05897		1.51952	0.35496		1.51931	-1.4338		1.51931	-0.66528
1.51982	0.07137		1.51982	0.35283		1.51962	-1.44533		1.51962	-0.65278
1.52013	0.07739		1.52013	0.35805		1.51992	-1.45094		1.51992	-0.65398
1.52043	0.06603		1.52043	0.38329		1.52023	-1.44206		1.52023	-0.65538
1.52074	0.05451		1.52074	0.40582		1.52053	-1.4218		1.52053	-0.65745
1.52105	0.04255		1.52105	0.41718		1.52084	-1.40257		1.52084	-0.65809
1.52135	0.03442		1.52135	0.42035		1.52115	-1.38629		1.52115	-0.65486
1.52166	0.03673		1.52166	0.42933		1.52145	-1.37127		1.52145	-0.65156
1.52196	0.04007		1.52196	0.43538		1.52176	-1.36344		1.52176	-0.64827
1.52227	0.04623		1.52227	0.43347		1.52206	-1.36431		1.52206	-0.64275
1.52257	0.04601		1.52257	0.43155		1.52237	-1.35463		1.52237	-0.63118
1.52288	0.02843		1.52288	0.42964		1.52267	-1.3255		1.52267	-0.62184
1.52318	0.01268		1.52318	0.4267		1.52298	-1.29013		1.52298	-0.61459
1.52349	0.00178		1.52349	0.42096		1.52328	-1.26085		1.52328	-0.59082
1.5238	-0.00908		1.5238	0.41284		1.52359	-1.2521		1.52359	-0.55137
1.5241	-0.01998		1.5241	0.40209		1.5239	-1.25782		1.5239	-0.51192
1.52441	-0.02677		1.52441	0.4017		1.5242	-1.27489		1.5242	-0.47244
1.52471	-0.02252		1.52471	0.39748		1.52451	-1.29476		1.52451	-0.43928
1.52502	-0.01823		1.52502	0.38534		1.52481	-1.32239		1.52481	-0.42735
1.52532	-0.01398		1.52532	0.37962		1.52512	-1.3462		1.52512	-0.42392
1.52563	-0.01392		1.52563	0.37259		1.52542	-1.35975		1.52542	-0.41448
1.52593	-0.02541		1.52593	0.36186		1.52573	-1.37141		1.52573	-0.40735
1.52624	-0.03687		1.52624	0.35117		1.52603	-1.37806		1.52603	-0.40666
1.52655	-0.04836		1.52655	0.34045		1.52634	-1.38468		1.52634	-0.40622
1.52685	-0.05662		1.52685	0.32865		1.52665	-1.39134		1.52665	-0.40643
1.52716	-0.05623		1.52716	0.31381		1.52695	-1.39772		1.52695	-0.40882
1.52746	-0.05579		1.52746	0.3066		1.52726	-1.4035		1.52726	-0.42127
1.52777	-0.05534		1.52777	0.32001		1.52756	-1.40924		1.52756	-0.44615
1.52807	-0.04828		1.52807	0.33211		1.52787	-1.41501		1.52787	-0.47578
1.52838	-0.02323		1.52838	0.3405		1.52817	-1.41799		1.52817	-0.5057
1.52868	0.00187		1.52868	0.34889		1.52848	-1.4135		1.52848	-0.53657
1.52899	0.02697		1.52899	0.3573		1.52878	-1.40897		1.52878	-0.56069
1.5293	0.0476		1.5293	0.36835		1.52909	-1.40447		1.52909	-0.56247
1.5296	0.05606		1.5296	0.38648		1.5294	-1.39995		1.5294	-0.55343
1.52991	0.06453		1.52991	0.40249		1.5297	-1.39545		1.5297	-0.54812
1.53021	0.07299		1.53021	0.41647		1.53001	-1.39093		1.53001	-0.55504
1.53052	0.07734		1.53052	0.43982		1.53031	-1.38643		1.53031	-0.566
1.53082	0.07053		1.53082	0.46042		1.53062	-1.38167		1.53062	-0.57951
1.53113	0.06401		1.53113	0.48103		1.53092	-1.3763		1.53092	-0.59996
1.53143	0.05815		1.53143	0.50165		1.53123	-1.37112		1.53123	-0.62042
1.53174	0.05204		1.53174	0.51843		1.53153	-1.36663		1.53153	-0.64087
1.53205	0.04912		1.53205	0.52083		1.53184	-1.36187		1.53184	-0.66314
1.53235	0.05446		1.53235	0.50747		1.53215	-1.36028		1.53215	-0.69034
1.53266	0.05394		1.53266	0.47923		1.53245	-1.36706		1.53245	-0.71728
1.53296	0.05204		1.53296	0.45235		1.53276	-1.36873		1.53276	-0.74354
1.53327	0.0464		1.53327	0.42902		1.53306	-1.37202		1.53306	-0.76425
1.53357	0.04075		1.53357	0.41116		1.53337	-1.38364		1.53337	-0.76609
1.53388	0.03513		1.53388	0.41197		1.53367	-1.40338		1.53367	-0.75278
1.53418	0.0305		1.53418	0.42195		1.53398	-1.41737		1.53398	-0.72763
1.53449	0.02844		1.53449	0.42867		1.53428	-1.43156		1.53428	-0.70245
1.5348	0.02641		1.5348	0.43565		1.53459	-1.44643		1.53459	-0.6773
1.5351	0.02435		1.5351	0.44325		1.5349	-1.46127		1.5349	-0.65647
1.53541	0.02599		1.53541	0.44831		1.5352	-1.47614		1.5352	-0.65147
1.53571	0.0375		1.53571	0.44632		1.53551	-1.48816		1.53551	-0.65847
1.53602	0.04901		1.53602	0.44434		1.53581	-1.49262		1.53581	-0.66887
1.53632	0.06054		1.53632	0.44237		1.53612	-1.49704		1.53612	-0.67948
1.53663	0.07187		1.53663	0.44234		1.53642	-1.50149		1.53642	-0.6908
1.53693	0.08251		1.53693	0.44744		1.53673	-1.50568		1.53673	-0.7001
1.53724	0.09535		1.53724	0.45257		1.53703	-1.50925		1.53703	-0.70406
1.53755	0.11016		1.53755	0.45766		1.53734	-1.51492		1.53734	-0.71169
1.53785	0.10858		1.53785	0.46062		1.53765	-1.52262		1.53765	-0.72277
1.53816	0.0906		1.53816	0.45762		1.53795	-1.51716		1.53795	-0.70689
1.53846	0.07263		1.53846	0.45465		1.53826	-1.50401		1.53826	-0.66644
1.53877	0.05468		1.53877	0.45166		1.53856	-1.49057		1.53856	-0.6236
1.53907	0.04164		1.53907	0.45314		1.53887	-1.47649		1.53887	-0.57823
1.53938	0.04564		1.53938	0.46662		1.53917	-1.46557		1.53917	-0.5517
1.53969	0.05788		1.53969	0.48014		1.53948	-1.46322		1.53948	-0.55107
1.53999	0.06429		1.53999	0.49363		1.53979	-1.46088		1.53979	-0.55919
1.5403	0.07169		1.5403	0.50584		1.54009	-1.45853		1.54009	-0.56193
1.5406	0.08164		1.5406	0.51447		1.5404	-1.45518		1.5404	-0.56591
1.54091	0.09376		1.54091	0.52314		1.5407	-1.44907		1.5407	-0.57342
1.54121	0.10791		1.54121	0.53177		1.54101	-1.44516		1.54101	-0.58093
1.54152	0.10935		1.54152	0.53471		1.54131	-1.44356		1.54131	-0.58844
1.54182	0.10447		1.54182	0.52215		1.54162	-1.42959		1.54162	-0.60057
1.54213	0.09938		1.54213	0.50962		1.54192	-1.41183		1.54192	-0.62524
1.54244	0.09361		1.54244	0.49706		1.54223	-1.39791		1.54223	-0.64991
1.54274	0.09051		1.54274	0.48347		1.54254	-1.38045		1.54254	-0.67456
1.54305	0.09452		1.54305	0.46701		1.54284	-1.36591		1.54284	-0.6963
1.54335	0.09853		1.54335	0.45082		1.54315	-1.35921		1.54315	-0.71029
1.54366	0.10254		1.54366	0.43524		1.54345	-1.35154		1.54345	-0.72649
1.54396	0.10335		1.54396	0.42199		1.54376	-1.34322		1.54376	-0.74479
1.54427	0.09548		1.54427	0.41876		1.54406	-1.34346		1.54406	-0.7486
1.54457	0.0876		1.54457	0.42373		1.54437	-1.35495		1.54437	-0.74238
1.54488	0.07973		1.54488	0.42287		1.54467	-1.37178		1.54467	-0.73584
1.54519	0.07054		1.54519	0.42808		1.54498	-1.38739		1.54498	-0.72864
1.54549	0.05776		1.54549	0.44959		1.54529	-1.39976		1.54529	-0.72361
1.5458	0.04499		1.5458	0.47327		1.54559	-1.41932		1.54559	-0.72444
1.5461	0.03221		1.5461	0.49892		1.5459	-1.44362		1.5459	-0.7252
1.54641	0.02369		1.54641	0.51285		1.5462	-1.4651		1.5462	-0.72597
1.54671	0.02666		1.54671	0.52287		1.54651	-1.47522		1.54651	-0.72676
1.54702	0.0318		1.54702	0.53103		1.54681	-1.46487		1.54681	-0.72758
1.54732	0.03896		1.54732	0.53018		1.54712	-1.44623		1.54712	-0.72834
1.54763	0.0338		1.54763	0.51736		1.54742	-1.43308		1.54742	-0.72911
1.54794	0.02335		1.54794	0.49994		1.54773	-1.41891		1.54773	-0.73538
1.54824	0.01055		1.54824	0.48612		1.54804	-1.40212		1.54804	-0.75652
1.54855	-0.00491		1.54855	0.48195		1.54834	-1.38532		1.54834	-0.77965
1.54885	-0.00766		1.54885	0.48027		1.54865	-1.36853		1.54865	-0.80418
1.54916	-0.00415		1.54916	0.48522		1.54895	-1.34983		1.54895	-0.81251
1.54946	-0.000341119		1.54946	0.4849		1.54926	-1.32599		1.54926	-0.8021
1.54977	0.00411		1.54977	0.46382		1.54956	-1.30596		1.54956	-0.78294
1.55007	0.00691		1.55007	0.42578		1.54987	-1.29621		1.54987	-0.76913
1.55038	0.00522		1.55038	0.38834		1.55017	-1.2859		1.55017	-0.75533
1.55069	0.00142		1.55069	0.35461		1.55048	-1.27409		1.55048	-0.74169
1.55099	-0.00439		1.55099	0.33077		1.55079	-1.26609		1.55079	-0.72805
1.5513	-4.15e-05		1.5513	0.30778		1.55109	-1.26836		1.55109	-0.7144
1.5516	0.00362		1.5516	0.29094		1.5514	-1.27238		1.5514	-0.69896
1.55191	0.00757		1.55191	0.28868		1.5517	-1.28111		1.5517	-0.67889
1.55221	0.01218		1.55221	0.2978		1.55201	-1.29392		1.55201	-0.65659
1.55252	0.01672		1.55252	0.31212		1.55231	-1.32154		1.55231	-0.63219
1.55282	0.02112		1.55282	0.34047		1.55262	-1.35829		1.55262	-0.62194
1.55313	0.02532		1.55313	0.36719		1.55292	-1.3902		1.55292	-0.621
1.55344	0.02883		1.55344	0.38554		1.55323	-1.41828		1.55323	-0.62027
1.55374	0.03157		1.55374	0.38876		1.55354	-1.44989		1.55354	-0.62025
1.55405	0.02826		1.55405	0.37884		1.55384	-1.47733		1.55384	-0.62045
1.55435	0.01457		1.55435	0.36898		1.55415	-1.49354		1.55415	-0.62134
1.55466	0.00471		1.55466	0.35912		1.55445	-1.50594		1.55445	-0.61995
1.55496	0.00217		1.55496	0.34833		1.55476	-1.50805		1.55476	-0.6165
1.55527	-0.0088		1.55527	0.33885		1.55506	-1.5083		1.55506	-0.62516
1.55558	-0.01926		1.55558	0.33758		1.55537	-1.50368		1.55537	-0.63755
1.55588	-0.02845		1.55588	0.33052		1.55568	-1.50409		1.55568	-0.65013
1.55619	-0.03399		1.55619	0.32813		1.55598	-1.51999		1.55598	-0.66339
1.55649	-0.02595		1.55649	0.33838		1.55629	-1.53785		1.55629	-0.67334
1.5568	-0.00965		1.5568	0.34868		1.55659	-1.5435		1.55659	-0.6744
1.5571	7.67881E-4		1.5571	0.35898		1.5569	-1.53452		1.5569	-0.67539
1.55741	0.0117		1.55741	0.37269		1.5572	-1.50993		1.5572	-0.67639
1.55771	0.0239		1.55771	0.3956		1.55751	-1.47421		1.55751	-0.67921
1.55802	0.03616		1.55802	0.41856		1.55781	-1.43818		1.55781	-0.68695
1.55833	0.04841		1.55833	0.44152		1.55812	-1.41268		1.55812	-0.69468
1.55863	0.05968		1.55863	0.46294		1.55843	-1.40569		1.55843	-0.70242
1.55894	0.06831		1.55894	0.48026		1.55873	-1.41064		1.55873	-0.71016
1.55924	0.077		1.55924	0.49762		1.55904	-1.42023		1.55904	-0.7179
1.55955	0.08569		1.55955	0.51499		1.55934	-1.43001		1.55934	-0.72563
1.55985	0.09346		1.55985	0.52839		1.55965	-1.44042		1.55965	-0.73335
1.56016	0.09875		1.56016	0.53114		1.55995	-1.44831		1.55995	-0.74369
1.56046	0.10386		1.56046	0.53816		1.56026	-1.44939		1.56026	-0.76123
1.56077	0.10831		1.56077	0.56038		1.56056	-1.44661		1.56056	-0.77852
1.56108	0.11066		1.56108	0.59249		1.56087	-1.43355		1.56087	-0.79515
1.56138	0.10348		1.56138	0.62349		1.56118	-1.41742		1.56118	-0.80804
1.56169	0.08595		1.56169	0.65096		1.56148	-1.39298		1.56148	-0.80689
1.56199	0.07228		1.56199	0.66877		1.56179	-1.37257		1.56179	-0.79726
1.5623	0.07259		1.5623	0.68195		1.56209	-1.367		1.56209	-0.79364
1.5626	0.08255		1.5626	0.68271		1.5624	-1.36951		1.5624	-0.79151
1.56291	0.09274		1.56291	0.68352		1.5627	-1.36423		1.5627	-0.79358
1.56321	0.1036		1.56321	0.68433		1.56301	-1.35393		1.56301	-0.79565
1.56352	0.10999		1.56352	0.67938		1.56331	-1.34585		1.56331	-0.79772
1.56383	0.1042		1.56383	0.65894		1.56362	-1.34326		1.56362	-0.79647
1.56413	0.09841		1.56413	0.6364		1.56393	-1.33986		1.56393	-0.78628
1.56444	0.09264		1.56444	0.6119		1.56423	-1.33154		1.56423	-0.77609
1.56474	0.08625		1.56474	0.60154		1.56454	-1.3258		1.56454	-0.76588
1.56505	0.07808		1.56505	0.60156		1.56484	-1.32826		1.56484	-0.7551
1.56535	0.06991		1.56535	0.60187		1.56515	-1.341		1.56515	-0.74292
1.56566	0.06176		1.56566	0.60283		1.56545	-1.35658		1.56545	-0.73098
1.56596	0.05365		1.56596	0.60098		1.56576	-1.368		1.56576	-0.7197
1.56627	0.04548		1.56627	0.59158		1.56606	-1.38571		1.56606	-0.71478
1.56658	0.03731		1.56658	0.58223		1.56637	-1.40285		1.56637	-0.7311
1.56688	0.02916		1.56688	0.57288		1.56668	-1.41172		1.56668	-0.7559
1.56719	0.01962		1.56719	0.56174		1.56698	-1.42608		1.56698	-0.77465
1.56749	0.0062		1.56749	0.54578		1.56729	-1.43553		1.56729	-0.79363
1.5678	-0.00717		1.5678	0.5326		1.56759	-1.42812		1.56759	-0.81339
1.5681	-0.02054		1.5681	0.53333		1.5679	-1.41152		1.5679	-0.83291
1.56841	-0.03069		1.56841	0.55327		1.5682	-1.39969		1.5682	-0.85174
1.56871	-0.03217		1.56871	0.57853		1.56851	-1.39165		1.56851	-0.86546
1.56902	-0.03366		1.56902	0.60015		1.56881	-1.38014		1.56881	-0.8616
1.56933	-0.03514		1.56933	0.61187		1.56912	-1.36874		1.56912	-0.84923
1.56963	-0.03532		1.56963	0.61922		1.56943	-1.35765		1.56943	-0.84293
1.56994	-0.03196		1.56994	0.61082		1.56973	-1.34692		1.56973	-0.83581
1.57024	-0.03072		1.57024	0.59429		1.57004	-1.33731		1.57004	-0.82659
1.57055	-0.03146		1.57055	0.58356		1.57034	-1.3277		1.57034	-0.81709
1.57085	-0.0156		1.57085	0.57519		1.57065	-1.31807		1.57065	-0.80696
1.57116	0.01693		1.57116	0.573		1.57095	-1.30841		1.57095	-0.79704
1.57146	0.0497		1.57146	0.57061		1.57126	-1.2988		1.57126	-0.78384
1.57177	0.08312		1.57177	0.56753		1.57156	-1.2892		1.57156	-0.75573
1.57208	0.11173		1.57208	0.56585		1.57187	-1.27957		1.57187	-0.71648
1.57238	0.12742		1.57238	0.56393		1.57218	-1.27416		1.57218	-0.67681
1.57269	0.14314		1.57269	0.54749		1.57248	-1.28025		1.57248	-0.64012
1.57299	0.15883		1.57299	0.51967		1.57279	-1.28634		1.57279	-0.61589
1.5733	0.17456		1.5733	0.49281		1.57309	-1.29241		1.57309	-0.59634
1.5736	0.19025		1.5736	0.46853		1.5734	-1.29398		1.5734	-0.58165
1.57391	0.20599		1.57391	0.44848		1.5737	-1.28364		1.5737	-0.5802
1.57422	0.22174		1.57422	0.44365		1.57401	-1.2733		1.57401	-0.57874
1.57452	0.23452		1.57452	0.44601		1.57432	-1.26294		1.57432	-0.57726
1.57483	0.23937		1.57483	0.4399		1.57462	-1.24833		1.57462	-0.57883
1.57513	0.24427		1.57513	0.43403		1.57493	-1.22244		1.57493	-0.58871
1.57544	0.24917		1.57544	0.42881		1.57523	-1.19655		1.57523	-0.59859
1.57574	0.25365		1.57574	0.42718		1.57554	-1.17064		1.57554	-0.60845
1.57605	0.25701		1.57605	0.4352		1.57584	-1.14661		1.57584	-0.62003
1.57635	0.26043		1.57635	0.44322		1.57615	-1.12776		1.57615	-0.63633
1.57666	0.26384		1.57666	0.45126		1.57645	-1.10891		1.57645	-0.65483
1.57697	0.26843		1.57697	0.46142		1.57676	-1.09004		1.57676	-0.67541
1.57727	0.27615		1.57727	0.47711		1.57707	-1.07626		1.57707	-0.68073
1.57758	0.27742		1.57758	0.49284		1.57737	-1.07626		1.57737	-0.67396
1.57788	0.2614		1.57788	0.50853		1.57768	-1.07626		1.57768	-0.66689
1.57819	0.24687		1.57819	0.52426		1.57798	-1.07626		1.57798	-0.65916
1.57849	0.23617		1.57849	0.53996		1.57829	-1.08327		1.57829	-0.65142
1.5788	0.2279		1.5788	0.55568		1.57859	-1.10908		1.57859	-0.64368
1.5791	0.22226		1.5791	0.57138		1.5789	-1.1349		1.5789	-0.63594
1.57941	0.20765		1.57941	0.58167		1.5792	-1.16071		1.5792	-0.62821
1.57972	0.20053		1.57972	0.57735		1.57951	-1.18454		1.57951	-0.61679
1.58002	0.20138		1.58002	0.57306		1.57982	-1.20302		1.57982	-0.59547
1.58033	0.19575		1.58033	0.56874		1.58012	-1.22365		1.58012	-0.57434
1.58063	0.19363		1.58063	0.56125		1.58043	-1.24623		1.58043	-0.55389
1.58094	0.20076		1.58094	0.54516		1.58073	-1.25114		1.58073	-0.53851
1.58124	0.20789		1.58124	0.52933		1.58104	-1.23618		1.58104	-0.54075
1.58155	0.21504		1.58155	0.51412		1.58134	-1.22122		1.58134	-0.55145
1.58185	0.21887		1.58185	0.5025		1.58165	-1.20626		1.58165	-0.55612
1.58216	0.2137		1.58216	0.50423		1.58195	-1.19498		1.58195	-0.5595
1.58247	0.21075		1.58247	0.51387		1.58226	-1.19739		1.58226	-0.55943
1.58277	0.20977		1.58277	0.51706		1.58257	-1.20788		1.58257	-0.5596
1.58308	0.19371		1.58308	0.521		1.58287	-1.21262		1.58287	-0.56042
1.58338	0.16506		1.58338	0.52299		1.58318	-1.21718		1.58318	-0.55963
1.58369	0.13647		1.58369	0.51497		1.58348	-1.22134		1.58348	-0.55864
1.58399	0.10788		1.58399	0.5114		1.58379	-1.22547		1.58379	-0.57279
1.5843	0.07922		1.5843	0.52131		1.58409	-1.22963		1.58409	-0.59874
1.5846	0.0543		1.5846	0.54349		1.5844	-1.23479		1.5844	-0.62107
1.58491	0.04176		1.58491	0.57384		1.5847	-1.24276		1.5847	-0.63386
1.58522	0.03441		1.58522	0.59836		1.58501	-1.24648		1.58501	-0.64266
1.58552	0.02857		1.58552	0.62164		1.58532	-1.23507		1.58532	-0.64072
1.58583	0.03068		1.58583	0.63762		1.58562	-1.21378		1.58562	-0.64142
1.58613	0.04986		1.58613	0.64125		1.58593	-1.1936		1.58593	-0.64931
1.58644	0.08677		1.58644	0.63544		1.58623	-1.1772		1.58623	-0.6572
1.58674	0.12281		1.58674	0.61876		1.58654	-1.1711		1.58654	-0.66507
1.58705	0.15265		1.58705	0.60038		1.58684	-1.16847		1.58684	-0.6719
1.58735	0.17041		1.58735	0.5818		1.58715	-1.1791		1.58715	-0.6761
1.58766	0.18363		1.58766	0.56254		1.58745	-1.19994		1.58745	-0.68025
1.58797	0.19329		1.58797	0.54868		1.58776	-1.217		1.58776	-0.68445
1.58827	0.19344		1.58827	0.54914		1.58807	-1.22321		1.58807	-0.68302
1.58858	0.19577		1.58858	0.54963		1.58837	-1.22795		1.58837	-0.66668
1.58888	0.20008		1.58888	0.5501		1.58868	-1.23243		1.58868	-0.65031
1.58919	0.19263		1.58919	0.55299		1.58898	-1.23629		1.58898	-0.63397
1.58949	0.18135		1.58949	0.56229		1.58929	-1.24416		1.58929	-0.61818
1.5898	0.16981		1.5898	0.57161		1.58959	-1.26284		1.58959	-0.60398
1.5901	0.15765		1.5901	0.5809		1.5899	-1.28149		1.5899	-0.59418
1.59041	0.14359		1.59041	0.59023		1.5902	-1.30017		1.5902	-0.60023
1.59072	0.12428		1.59072	0.59952		1.59051	-1.32177		1.59051	-0.6167
1.59102	0.10497		1.59102	0.60885		1.59082	-1.35131		1.59082	-0.63253
1.59133	0.08568		1.59133	0.61814		1.59112	-1.38297		1.59112	-0.64192
1.59163	0.06608		1.59163	0.6255		1.59143	-1.41659		1.59143	-0.63416
1.59194	0.04551		1.59194	0.62756		1.59173	-1.43369		1.59173	-0.62776
1.59224	0.02518		1.59224	0.62962		1.59204	-1.43411		1.59204	-0.62514
1.59255	0.0055		1.59255	0.6317		1.59234	-1.43425		1.59234	-0.62473
1.59286	-0.01442		1.59286	0.62805		1.59265	-1.43379		1.59265	-0.62637
1.59316	-0.03111		1.59316	0.60891		1.59296	-1.43138		1.59296	-0.61469
1.59347	-0.03338		1.59347	0.58618		1.59326	-1.42388		1.59326	-0.59613
1.59377	-0.02484		1.59377	0.55381		1.59357	-1.41635		1.59357	-0.57503
1.59408	-0.01768		1.59408	0.52351		1.59387	-1.40885		1.59387	-0.55128
1.59438	-0.01807		1.59438	0.50241		1.59418	-1.3998		1.59418	-0.54208
1.59469	-0.03054		1.59469	0.49585		1.59448	-1.38672		1.59448	-0.54329
1.59499	-0.04754		1.59499	0.50065		1.59479	-1.37361		1.59479	-0.54471
1.5953	-0.0669		1.5953	0.50765		1.59509	-1.36054		1.59509	-0.54683
1.59561	-0.09252		1.59561	0.52038		1.5954	-1.35063		1.5954	-0.54625
1.59591	-0.11272		1.59591	0.53335		1.59571	-1.34929		1.59571	-0.53857
1.59622	-0.11196		1.59622	0.54699		1.59601	-1.34791		1.59601	-0.52885
1.59652	-0.0928		1.59652	0.56212		1.59632	-1.34657		1.59632	-0.51782
1.59683	-0.07067		1.59683	0.58496		1.59662	-1.34272		1.59662	-0.52201
1.59713	-0.04814		1.59713	0.61591		1.59693	-1.33231		1.59693	-0.54241
1.59744	-0.0245		1.59744	0.64109		1.59723	-1.32189		1.59723	-0.57794
1.59774	-0.0035		1.59774	0.66752		1.59754	-1.31148		1.59754	-0.62528
1.59805	0.01034		1.59805	0.6971		1.59784	-1.30106		1.59784	-0.66895
1.59836	0.0242		1.59836	0.72668		1.59815	-1.29065		1.59815	-0.69881
1.59866	0.03804		1.59866	0.75629		1.59846	-1.28024		1.59846	-0.71996
1.59897	0.05377		1.59897	0.7793		1.59876	-1.26982		1.59876	-0.74645
1.59927	0.07443		1.59927	0.7846		1.59907	-1.26476		1.59907	-0.77068
1.59958	0.09513		1.59958	0.79231		1.59937	-1.27401		1.59937	-0.78506
1.59988	0.1158		1.59988	0.80261		1.59968	-1.28325		1.59968	-0.78657
1.60019	0.13067		1.60019	0.8017		1.59998	-1.29249		1.59998	-0.77825
1.60049	0.12995		1.60049	0.80202		1.60029	-1.29725		1.60029	-0.75936
1.6008	0.12926		1.6008	0.8102		1.60059	-1.29006		1.60059	-0.74097
1.60111	0.12854		1.60111	0.81199		1.6009	-1.28287		1.6009	-0.7261
1.60141	0.12453		1.60141	0.81397		1.60121	-1.27569		1.60121	-0.72056
1.60172	0.11162		1.60172	0.81635		1.60151	-1.26846		1.60151	-0.713
1.60202	0.09875		1.60202	0.82092		1.60182	-1.26111		1.60182	-0.69618
1.60233	0.08585		1.60233	0.82739		1.60212	-1.25156		1.60212	-0.67088
1.60263	0.07623		1.60263	0.82257		1.60243	-1.24012		1.60243	-0.65163
1.60294	0.07521		1.60294	0.81494		1.60273	-1.24762		1.60273	-0.63435
1.60324	0.074		1.60324	0.8071		1.60304	-1.2784		1.60304	-0.62245
1.60355	0.07214		1.60355	0.79858		1.60334	-1.30915		1.60334	-0.6105
1.60386	0.06972		1.60386	0.78974		1.60365	-1.33993		1.60365	-0.59855
1.60416	0.06191		1.60416	0.7799		1.60396	-1.3642		1.60396	-0.58758
1.60447	0.04598		1.60447	0.77009		1.60426	-1.36738		1.60426	-0.57921
1.60477	0.03588		1.60477	0.76025		1.60457	-1.36245		1.60457	-0.56853
1.60508	0.03005		1.60508	0.75141		1.60487	-1.36331		1.60487	-0.55584
1.60538	0.03564		1.60538	0.7451		1.60518	-1.36365		1.60518	-0.55763
1.60569	0.04129		1.60569	0.73882		1.60548	-1.36275		1.60548	-0.56948
1.60599	0.04693		1.60599	0.73251		1.60579	-1.36158		1.60579	-0.58153
1.6063	0.04947		1.6063	0.72793		1.60609	-1.3598		1.60609	-0.59425
1.60661	0.04376		1.60661	0.72778		1.6064	-1.35669		1.6064	-0.60496
1.60691	0.03804		1.60691	0.72763		1.60671	-1.3463		1.60671	-0.6103
1.60722	0.03232		1.60722	0.72748		1.60701	-1.32393		1.60701	-0.61333
1.60752	0.02587		1.60752	0.72734		1.60732	-1.29709		1.60732	-0.61436
1.60783	0.01748		1.60783	0.72719		1.60762	-1.27203		1.60762	-0.62583
1.60813	0.0069		1.60813	0.72704		1.60793	-1.25169		1.60793	-0.63663
1.60844	-0.00562		1.60844	0.72689		1.60823	-1.23555		1.60823	-0.64768
1.60875	-0.00053716		1.60875	0.72283		1.60854	-1.23455		1.60854	-0.6594
1.60905	0.02382		1.60905	0.70833		1.60885	-1.2483		1.60885	-0.66661
1.60936	0.04843		1.60936	0.69384		1.60915	-1.27402		1.60915	-0.66178
1.60966	0.07368		1.60966	0.67934		1.60946	-1.29969		1.60946	-0.65695
1.60997	0.09284		1.60997	0.66701		1.60976	-1.32536		1.60976	-0.65213
1.61027	0.09581		1.61027	0.66046		1.61007	-1.34785		1.61007	-0.64529
1.61058	0.09878		1.61058	0.65174		1.61037	-1.35799		1.61037	-0.63311
1.61088	0.10175		1.61088	0.64111		1.61068	-1.36		1.61068	-0.62093
1.61119	0.10539		1.61119	0.64488		1.61098	-1.36778		1.61098	-0.60875
1.6115	0.11084		1.6115	0.65969		1.61129	-1.37265		1.61129	-0.60038
1.6118	0.11244		1.6118	0.67454		1.6116	-1.36977		1.6116	-0.60214
1.61211	0.10367		1.61211	0.68935		1.6119	-1.36661		1.6119	-0.6039
1.61241	0.09473		1.61241	0.70315		1.61221	-1.36285		1.61221	-0.60566
1.61272	0.08531		1.61272	0.71027		1.61251	-1.3593		1.61251	-0.60742
1.61302	0.07766		1.61302	0.70933		1.61282	-1.35257		1.61282	-0.60919
1.61333	0.07844		1.61333	0.71413		1.61312	-1.33774		1.61312	-0.61095
1.61363	0.0907		1.61363	0.71893		1.61343	-1.3287		1.61343	-0.61271
1.61394	0.10594		1.61394	0.72359		1.61373	-1.31975		1.61373	-0.61765
1.61425	0.11718		1.61425	0.72828		1.61404	-1.31114		1.61404	-0.63106
1.61455	0.11373		1.61455	0.73293		1.61435	-1.30227		1.61435	-0.64447
1.61486	0.099		1.61486	0.73569		1.61465	-1.29279		1.61465	-0.65787
1.61516	0.08186		1.61516	0.73328		1.61496	-1.28119		1.61496	-0.66927
1.61547	0.06844		1.61547	0.73067		1.61526	-1.26023		1.61526	-0.67532
1.61577	0.06472		1.61577	0.72737		1.61557	-1.23141		1.61557	-0.68137
1.61608	0.06162		1.61608	0.72104		1.61587	-1.20903		1.61587	-0.68743
1.61638	0.06014		1.61638	0.70262		1.61618	-1.18823		1.61618	-0.69331
1.61669	0.05504		1.61669	0.674		1.61648	-1.17565		1.61648	-0.69873
1.617	0.04035		1.617	0.64924		1.61679	-1.17499		1.61679	-0.70411
1.6173	0.02753		1.6173	0.63681		1.6171	-1.1788		1.6171	-0.70953
1.61761	0.02406		1.61761	0.62991		1.6174	-1.18117		1.6174	-0.71156
1.61791	0.03641		1.61791	0.62331		1.61771	-1.1797		1.61771	-0.70472
1.61822	0.05871		1.61822	0.61735		1.61801	-1.17463		1.61801	-0.69783
1.61852	0.0771		1.61852	0.61455		1.61832	-1.15994		1.61832	-0.69093
1.61883	0.08172		1.61883	0.62016		1.61862	-1.14802		1.61862	-0.68595
1.61913	0.07584		1.61913	0.62559		1.61893	-1.14748		1.61893	-0.686
1.61944	0.06502		1.61944	0.63037		1.61923	-1.15764		1.61923	-0.68602
1.61975	0.05915		1.61975	0.63997		1.61954	-1.17099		1.61954	-0.68608
1.62005	0.06953		1.62005	0.65849		1.61985	-1.19038		1.61985	-0.68803
1.62036	0.08834		1.62036	0.66149		1.62015	-1.21045		1.62015	-0.69513
1.62066	0.10338		1.62066	0.65038		1.62046	-1.21992		1.62046	-0.69786
1.62097	0.10508		1.62097	0.64175		1.62076	-1.21091		1.62076	-0.6851
1.62127	0.09093		1.62127	0.64355		1.62107	-1.19006		1.62107	-0.66082
1.62158	0.06984		1.62158	0.65707		1.62137	-1.16695		1.62137	-0.63633
1.62188	0.05305		1.62188	0.67446		1.62168	-1.15158		1.62168	-0.6225
1.62219	0.0393		1.62219	0.68841		1.62198	-1.14327		1.62198	-0.62281
1.6225	0.0336		1.6225	0.68925		1.62229	-1.13602		1.62229	-0.62643
1.6228	0.02795		1.6228	0.68201		1.6226	-1.1336		1.6226	-0.63884
1.62311	0.02231		1.62311	0.68056		1.6229	-1.13648		1.6229	-0.65125
1.62341	0.02226		1.62341	0.68265		1.62321	-1.13807		1.62321	-0.66364
1.62372	0.03706		1.62372	0.69398		1.62351	-1.13413		1.62351	-0.67306
1.62402	0.05191		1.62402	0.70531		1.62382	-1.1329		1.62382	-0.67474
1.62433	0.06676		1.62433	0.71667		1.62412	-1.1449		1.62412	-0.67643
1.62463	0.07834		1.62463	0.72942		1.62443	-1.16693		1.62443	-0.67811
1.62494	0.08126		1.62494	0.74576		1.62473	-1.19501		1.62473	-0.6798
1.62525	0.08423		1.62525	0.75436		1.62504	-1.22557		1.62504	-0.68148
1.62555	0.0872		1.62555	0.74246		1.62535	-1.25234		1.62535	-0.68317
1.62586	0.09048		1.62586	0.72881		1.62565	-1.26921		1.62565	-0.68483
1.62616	0.09456		1.62616	0.71044		1.62596	-1.28455		1.62596	-0.68919
1.62647	0.09864		1.62647	0.69233		1.62626	-1.29583		1.62626	-0.70084
1.62677	0.10275		1.62677	0.68129		1.62657	-1.30838		1.62657	-0.71248
1.62708	0.10689		1.62708	0.69157		1.62687	-1.32251		1.62687	-0.72413
1.62739	0.11099		1.62739	0.71293		1.62718	-1.32996		1.62718	-0.73376
1.62769	0.11525		1.62769	0.73449		1.62749	-1.33712		1.62749	-0.73804
1.628	0.1198		1.628	0.75644		1.62779	-1.35438		1.62779	-0.74233
1.6283	0.12443		1.6283	0.77951		1.6281	-1.36747		1.6281	-0.7466
1.62861	0.13106		1.62861	0.80156		1.6284	-1.36773		1.6284	-0.75025
1.62891	0.1436		1.62891	0.80783		1.62871	-1.36111		1.62871	-0.7524
1.62922	0.15485		1.62922	0.79931		1.62901	-1.3542		1.62901	-0.75454
1.62952	0.15359		1.62952	0.79002		1.62932	-1.34664		1.62932	-0.75669
1.62983	0.14196		1.62983	0.77856		1.62962	-1.33716		1.62962	-0.75547
1.63014	0.13015		1.63014	0.76328		1.62993	-1.32256		1.62993	-0.74536
1.63044	0.11776		1.63044	0.73774		1.63024	-1.30821		1.63024	-0.73525
1.63075	0.10743		1.63075	0.71509		1.63054	-1.2945		1.63054	-0.72511
1.63105	0.10238		1.63105	0.70008		1.63085	-1.28319		1.63085	-0.71022
1.63136	0.09733		1.63136	0.68507		1.63115	-1.28214		1.63115	-0.68287
1.63166	0.09228		1.63166	0.67008		1.63146	-1.29022		1.63146	-0.65577
1.63197	0.08747		1.63197	0.6581		1.63176	-1.2935		1.63176	-0.62934
1.63227	0.08331		1.63227	0.65398		1.63207	-1.29299		1.63207	-0.60938
1.63258	0.07916		1.63258	0.64986		1.63237	-1.296		1.63237	-0.61058
1.63289	0.07502		1.63289	0.64576		1.63268	-1.29889		1.63268	-0.62019
1.63319	0.07246		1.63319	0.64509		1.63299	-1.30143		1.63299	-0.62377
1.6335	0.07395		1.6335	0.65333		1.63329	-1.30133		1.63329	-0.62361
1.6338	0.07914		1.6338	0.66157		1.6336	-1.29436		1.6336	-0.61373
1.63411	0.09414		1.63411	0.66983		1.6339	-1.2874		1.6339	-0.60385
1.63441	0.10433		1.63441	0.67813		1.63421	-1.28043		1.63421	-0.59395
1.63472	0.09855		1.63472	0.68639		1.63451	-1.27346		1.63451	-0.58401
1.63502	0.08149		1.63502	0.69468		1.63482	-1.26649		1.63482	-0.57413
1.63533	0.05419		1.63533	0.70295		1.63512	-1.25977		1.63512	-0.56399
1.63564	0.01746		1.63564	0.70466		1.63543	-1.25366		1.63543	-0.55317
1.63594	-0.01825		1.63594	0.68891		1.63574	-1.24827		1.63574	-0.54147
1.63625	-0.04004		1.63625	0.67316		1.63604	-1.24874		1.63604	-0.52357
1.63655	-0.04471		1.63655	0.65741		1.63635	-1.2583		1.63635	-0.49638
1.63686	-0.04072		1.63686	0.63973		1.63665	-1.2631		1.63665	-0.47488
1.63716	-0.03676		1.63716	0.61691		1.63696	-1.26086		1.63696	-0.46246
1.63747	-0.03257		1.63747	0.59434		1.63726	-1.25365		1.63726	-0.46397
1.63777	-0.02787		1.63777	0.57241		1.63757	-1.24651		1.63757	-0.474
1.63808	-0.02252		1.63808	0.55331		1.63787	-1.23969		1.63787	-0.47837
1.63839	-0.0156		1.63839	0.54556		1.63818	-1.23305		1.63818	-0.48227
1.63869	-0.00863		1.63869	0.54613		1.63849	-1.23074		1.63849	-0.48495
1.639	-0.00171		1.639	0.54156		1.63879	-1.23858		1.63879	-0.48789
1.6393	0.00982		1.6393	0.53886		1.6391	-1.24257		1.6391	-0.49149
1.63961	0.03338		1.63961	0.54495		1.6394	-1.23498		1.6394	-0.49606
1.63991	0.057		1.63991	0.56686		1.63971	-1.22381		1.63971	-0.50722
1.64022	0.08062		1.64022	0.60353		1.64001	-1.21662		1.64001	-0.52792
1.64052	0.1014		1.64052	0.63465		1.64032	-1.22394		1.64032	-0.54357
1.64083	0.11471		1.64083	0.65099		1.64062	-1.24005		1.64062	-0.55344
1.64114	0.12806		1.64114	0.66345		1.64093	-1.25245		1.64093	-0.56223
1.64144	0.14138		1.64144	0.66565		1.64124	-1.26106		1.64124	-0.57084
1.64175	0.15277		1.64175	0.66835		1.64154	-1.25577		1.64154	-0.57911
1.64205	0.15895		1.64205	0.67232		1.64185	-1.24077		1.64185	-0.5874
1.64236	0.16517		1.64236	0.67629		1.64215	-1.23105		1.64215	-0.59573
1.64266	0.17135		1.64266	0.68027		1.64246	-1.23663		1.64246	-0.60375
1.64297	0.17492		1.64297	0.68266		1.64276	-1.25382		1.64276	-0.61111
1.64327	0.17145		1.64327	0.6809		1.64307	-1.26083		1.64307	-0.61596
1.64358	0.16801		1.64358	0.67549		1.64337	-1.25457		1.64337	-0.61013
1.64389	0.16454		1.64389	0.66048		1.64368	-1.2507		1.64368	-0.59384
1.64419	0.15914		1.64419	0.64434		1.64399	-1.25518		1.64399	-0.58225
1.6445	0.14855		1.6445	0.62909		1.64429	-1.26123		1.64429	-0.58369
1.6448	0.138		1.6448	0.62966		1.6446	-1.25419		1.6446	-0.5954
1.64511	0.12745		1.64511	0.64499		1.6449	-1.2392		1.6449	-0.61802
1.64541	0.11578		1.64541	0.6607		1.64521	-1.2303		1.64521	-0.63726
1.64572	0.10115		1.64572	0.67725		1.64551	-1.22061		1.64551	-0.64011
1.64603	0.08481		1.64603	0.69381		1.64582	-1.20895		1.64582	-0.62786
1.64633	0.06721		1.64633	0.71037		1.64613	-1.20374		1.64613	-0.61535
1.64664	0.06377		1.64664	0.72442		1.64643	-1.21555		1.64643	-0.60215
1.64694	0.07695		1.64694	0.73185		1.64674	-1.22566		1.64674	-0.58597
1.64725	0.09439		1.64725	0.73928		1.64704	-1.23131		1.64704	-0.56207
1.64755	0.10947		1.64755	0.74672		1.64735	-1.23696		1.64735	-0.53829
1.64786	0.12103		1.64786	0.74913		1.64765	-1.2426		1.64765	-0.51483
1.64816	0.12334		1.64816	0.73831		1.64796	-1.24579		1.64796	-0.49222
1.64847	0.12564		1.64847	0.73138		1.64826	-1.24249		1.64826	-0.47401
1.64878	0.12794		1.64878	0.73469		1.64857	-1.23919		1.64857	-0.46447
1.64908	0.13625		1.64908	0.73994		1.64888	-1.23589		1.64888	-0.46773
1.64939	0.16039		1.64939	0.75032		1.64918	-1.23582		1.64918	-0.48444
1.64969	0.1833		1.64969	0.75511		1.64949	-1.24425		1.64949	-0.50865
1.65	0.20494		1.65	0.74131		1.64979	-1.25268		1.64979	-0.53311
1.6503	0.23161		1.6503	0.71592		1.6501	-1.2611		1.6501	-0.55822
1.65061	0.25593		1.65061	0.68687		1.6504	-1.27337		1.6504	-0.57821
1.65091	0.27722		1.65091	0.65788		1.65071	-1.29594		1.65071	-0.58485
1.65122	0.30214		1.65122	0.62889		1.65101	-1.31824		1.65101	-0.59146
1.65153	0.31622		1.65153	0.60222		1.65132	-1.33993		1.65132	-0.59811
1.65183	0.31206		1.65183	0.5856		1.65163	-1.35666		1.65163	-0.60472
1.65214	0.301		1.65214	0.58786		1.65193	-1.35658		1.65193	-0.61136
1.65244	0.29446		1.65244	0.61662		1.65224	-1.34843		1.65224	-0.61797
1.65275	0.28617		1.65275	0.6556		1.65254	-1.34607		1.65254	-0.62461
1.65305	0.27325		1.65305	0.69455		1.65285	-1.34395		1.65285	-0.62511
1.65336	0.26032		1.65336	0.73209		1.65315	-1.34261		1.65315	-0.60954
1.65366	0.2474		1.65366	0.76191		1.65346	-1.34124		1.65346	-0.5938
1.65397	0.23468		1.65397	0.77954		1.65376	-1.3399		1.65376	-0.57777
1.65428	0.2225		1.65428	0.79205		1.65407	-1.33658		1.65407	-0.5631
1.65458	0.20848		1.65458	0.80431		1.65438	-1.3282		1.65438	-0.55009
1.65489	0.19289		1.65489	0.81594		1.65468	-1.31977		1.65468	-0.53084
1.65519	0.19037		1.65519	0.82179		1.65499	-1.31133		1.65499	-0.51335
1.6555	0.19958		1.6555	0.81247		1.65529	-1.30298		1.65529	-0.51267
1.6558	0.20899		1.6558	0.80317		1.6556	-1.29484		1.6556	-0.53241
1.65611	0.21896		1.65611	0.79385		1.6559	-1.2867		1.6559	-0.56049
1.65641	0.22701		1.65641	0.7878		1.65621	-1.27854		1.65621	-0.58261
1.65672	0.22985		1.65672	0.79025		1.65651	-1.27123		1.65651	-0.6025
1.65703	0.23272		1.65703	0.79275		1.65682	-1.2663		1.65682	-0.6126
1.65733	0.23557		1.65733	0.79525		1.65713	-1.26279		1.65713	-0.61428
1.65764	0.23566		1.65764	0.79842		1.65743	-1.26701		1.65743	-0.622
1.65794	0.22838		1.65794	0.80337		1.65774	-1.28298		1.65774	-0.62546
1.65825	0.21865		1.65825	0.80838		1.65804	-1.29927		1.65804	-0.61786
1.65855	0.20641		1.65855	0.81338		1.65835	-1.30132		1.65835	-0.61022
1.65886	0.2065		1.65886	0.81642		1.65865	-1.29272		1.65865	-0.60261
1.65916	0.20779		1.65916	0.81431		1.65896	-1.28449		1.65896	-0.59159
1.65947	0.19469		1.65947	0.81225		1.65926	-1.27735		1.65926	-0.57173
1.65978	0.17079		1.65978	0.81019		1.65957	-1.27019		1.65957	-0.55181
1.66008	0.15321		1.66008	0.80654		1.65988	-1.26305		1.65988	-0.53189
1.66039	0.15212		1.66039	0.79876		1.66018	-1.25398		1.66018	-0.51516
1.66069	0.1528		1.66069	0.79102		1.66049	-1.23996		1.66049	-0.50679
1.661	0.16193		1.661	0.78324		1.66079	-1.22587		1.66079	-0.49837
1.6613	0.18458		1.6613	0.77743		1.6611	-1.21179		1.6611	-0.48994
1.66161	0.21563		1.66161	0.77672		1.6614	-1.19957		1.6614	-0.48624
1.66192	0.24258		1.66192	0.77581		1.66171	-1.19224		1.66171	-0.49498
1.66222	0.25483		1.66222	0.77427		1.66202	-1.18895		1.66202	-0.50371
1.66253	0.25404		1.66253	0.77258		1.66232	-1.20016		1.66232	-0.51244
1.66283	0.24612		1.66283	0.76665		1.66263	-1.22237		1.66263	-0.52175
1.66314	0.238		1.66314	0.75053		1.66293	-1.24274		1.66293	-0.53253
1.66344	0.22923		1.66344	0.73831		1.66324	-1.24623		1.66324	-0.54553
1.66375	0.22006		1.66375	0.73711		1.66354	-1.23229		1.66354	-0.56048
1.66405	0.20981		1.66405	0.73802		1.66385	-1.21909		1.66385	-0.56232
1.66436	0.19956		1.66436	0.73922		1.66415	-1.20779		1.66415	-0.55772
1.66467	0.18931		1.66467	0.74106		1.66446	-1.1965		1.66446	-0.55287
1.66497	0.18492		1.66497	0.74087		1.66477	-1.1852		1.66477	-0.54735
1.66528	0.19592		1.66528	0.73535		1.66507	-1.17494		1.66507	-0.54492
1.66558	0.20691		1.66558	0.72983		1.66538	-1.16737		1.66538	-0.55057
1.66589	0.21792		1.66589	0.72433		1.66568	-1.15976		1.66568	-0.55388
1.66619	0.23069		1.66619	0.7161		1.66599	-1.15218		1.66599	-0.55526
1.6665	0.24794		1.6665	0.70057		1.66629	-1.14652		1.66629	-0.56705
1.6668	0.26743		1.6668	0.68505		1.6666	-1.14599		1.6666	-0.57822
1.66711	0.28877		1.66711	0.66954		1.6669	-1.14542		1.6669	-0.58958
1.66742	0.29535		1.66742	0.65606		1.66721	-1.14489		1.66721	-0.60161
1.66772	0.29017		1.66772	0.64774		1.66752	-1.1463		1.66752	-0.61031
1.66803	0.28478		1.66803	0.64463		1.66782	-1.15296		1.66782	-0.61029
1.66833	0.27871		1.66833	0.65907		1.66813	-1.15958		1.66813	-0.61034
1.66864	0.26939		1.66864	0.68223		1.66843	-1.16623		1.66843	-0.61073
1.66894	0.25144		1.66894	0.69481		1.66874	-1.17439		1.66874	-0.61415
1.66925	0.23352		1.66925	0.68428		1.66904	-1.18662		1.66904	-0.6276
1.66955	0.21557		1.66955	0.66163		1.66935	-1.19879		1.66935	-0.64624
1.66986	0.20536		1.66986	0.65362		1.66965	-1.21097		1.66965	-0.66252
1.67017	0.21531		1.67017	0.65702		1.66996	-1.22312		1.66996	-0.6724
1.67047	0.22526		1.67047	0.66071		1.67027	-1.23522		1.67027	-0.67741
1.67078	0.23522		1.67078	0.665		1.67057	-1.24328		1.67057	-0.67376
1.67108	0.24492		1.67108	0.67078		1.67088	-1.23682		1.67088	-0.65729
1.67139	0.25398		1.67139	0.68037		1.67118	-1.22171		1.67118	-0.62958
1.67169	0.26526		1.67169	0.68999		1.67149	-1.21453		1.67149	-0.60235
1.672	0.27842		1.672	0.69957		1.67179	-1.22134		1.67179	-0.58323
1.6723	0.27596		1.6723	0.71102		1.6721	-1.23814		1.6721	-0.57143
1.67261	0.25948		1.67261	0.72723		1.6724	-1.25752		1.6724	-0.56294
1.67292	0.24299		1.67292	0.74323		1.67271	-1.27982		1.67271	-0.56512
1.67322	0.22652		1.67322	0.75856		1.67302	-1.28762		1.67302	-0.57428
1.67353	0.2151		1.67353	0.76872		1.67332	-1.28418		1.67332	-0.58979
1.67383	0.22067		1.67383	0.7613		1.67363	-1.28		1.67363	-0.61063
1.67414	0.23435		1.67414	0.74371		1.67393	-1.27391		1.67393	-0.62944
1.67444	0.24224		1.67444	0.73003		1.67424	-1.26782		1.67424	-0.63881
1.67475	0.24889		1.67475	0.73041		1.67454	-1.26172		1.67454	-0.63538
1.67505	0.25216		1.67505	0.74086		1.67485	-1.25667		1.67485	-0.62867
1.67536	0.25543		1.67536	0.74375		1.67515	-1.25452		1.67515	-0.63151
1.67567	0.2587		1.67567	0.72682		1.67546	-1.25232		1.67546	-0.64651
1.67597	0.26369		1.67597	0.71103		1.67577	-1.25012		1.67577	-0.66551
1.67628	0.27319		1.67628	0.69823		1.67607	-1.24794		1.67607	-0.68472
1.67658	0.28492		1.67658	0.68567		1.67638	-1.2458		1.67638	-0.70246
1.67689	0.2985		1.67689	0.67377		1.67668	-1.2436		1.67668	-0.71152
1.67719	0.29762		1.67719	0.66397		1.67699	-1.2414		1.67699	-0.70776
1.6775	0.28589		1.6775	0.66347		1.67729	-1.2382		1.67729	-0.69268
1.6778	0.27391		1.6778	0.67098		1.6776	-1.23239		1.6776	-0.67583
1.67811	0.26128		1.67811	0.67275		1.6779	-1.22871		1.6779	-0.65872
1.67842	0.25063		1.67842	0.6728		1.67821	-1.22687		1.67821	-0.64094
1.67872	0.24513		1.67872	0.66839		1.67852	-1.2086		1.67852	-0.62232
1.67903	0.23964		1.67903	0.66397		1.67882	-1.17398		1.67882	-0.60149
1.67933	0.23414		1.67933	0.65958		1.67913	-1.13952		1.67913	-0.58743
1.67964	0.23039		1.67964	0.65682		1.67943	-1.10549		1.67943	-0.59111
1.67994	0.23121		1.67994	0.65824		1.67974	-1.07858		1.67974	-0.59408
1.68025	0.23203		1.68025	0.65972		1.68004	-1.07679		1.68004	-0.59521
1.68056	0.23286		1.68056	0.66119		1.68035	-1.09221		1.68035	-0.59628
1.68086	0.23176		1.68086	0.66437		1.68066	-1.10178		1.68066	-0.59736
1.68117	0.22545		1.68117	0.67202		1.68096	-1.09113		1.68096	-0.59684
1.68147	0.21914		1.68147	0.68188		1.68127	-1.07588		1.68127	-0.59215
1.68178	0.21284		1.68178	0.69357		1.68157	-1.07732		1.68157	-0.59418
1.68208	0.20774		1.68208	0.68985		1.68188	-1.09572		1.68188	-0.61394
1.68239	0.20558		1.68239	0.67257		1.68218	-1.11129		1.68218	-0.6353
1.68269	0.20343		1.68269	0.65511		1.68249	-1.11943		1.68249	-0.66079
1.683	0.20129		1.683	0.637		1.68279	-1.12782		1.68279	-0.68444
1.68331	0.19919		1.68331	0.62159		1.6831	-1.13684		1.6831	-0.69937
1.68361	0.19704		1.68361	0.6132		1.68341	-1.14878		1.68341	-0.69849
1.68392	0.19489		1.68392	0.5996		1.68371	-1.17226		1.68371	-0.68408
1.68422	0.19275		1.68422	0.56846		1.68402	-1.20373		1.68402	-0.66943
1.68453	0.19275		1.68453	0.52973		1.68432	-1.22945		1.68432	-0.65411
1.68483	0.19819		1.68483	0.5044		1.68463	-1.25466		1.68463	-0.64014
1.68514	0.20369		1.68514	0.50007		1.68493	-1.27862		1.68493	-0.6297
1.68544	0.20918		1.68544	0.50596		1.68524	-1.30228		1.68524	-0.61923
1.68575	0.21663		1.68575	0.51191		1.68554	-1.32531		1.68554	-0.60879
1.68606	0.2292		1.68606	0.51804		1.68585	-1.34103		1.68585	-0.59763
1.68636	0.24183		1.68636	0.52422		1.68616	-1.33376		1.68616	-0.58474
1.68667	0.25446		1.68667	0.5304		1.68646	-1.3185		1.68646	-0.57861
1.68697	0.26797		1.68697	0.53689		1.68677	-1.30896		1.68677	-0.59023
1.68728	0.2838		1.68728	0.54419		1.68707	-1.29622		1.68707	-0.60258
1.68758	0.2997		1.68758	0.55155		1.68738	-1.2751		1.68738	-0.61696
1.68789	0.31559		1.68789	0.55891		1.68768	-1.25568		1.68768	-0.62813
1.68819	0.33336		1.68819	0.56429		1.68799	-1.24462		1.68799	-0.62898
1.6885	0.35603		1.6885	0.56453		1.68829	-1.2465		1.68829	-0.61922
1.68881	0.37439		1.68881	0.56507		1.6886	-1.2556		1.6886	-0.59168
1.68911	0.37742		1.68911	0.56625		1.68891	-1.26859		1.68891	-0.55475
1.68942	0.36784		1.68942	0.56676		1.68921	-1.29177		1.68921	-0.52321
1.68972	0.35226		1.68972	0.56944		1.68952	-1.31072		1.68952	-0.50313
1.69003	0.34086		1.69003	0.58262		1.68982	-1.31474		1.68982	-0.50328
1.69033	0.34414		1.69033	0.59248		1.69013	-1.30451		1.69013	-0.51184
1.69064	0.3573		1.69064	0.58776		1.69043	-1.28366		1.69043	-0.51475
1.69094	0.36935		1.69094	0.57544		1.69074	-1.26107		1.69074	-0.5159
1.69125	0.38146		1.69125	0.57654		1.69104	-1.23797		1.69104	-0.51243
1.69156	0.39356		1.69156	0.58982		1.69135	-1.23192		1.69135	-0.50891
1.69186	0.40063		1.69186	0.61637		1.69166	-1.24392		1.69166	-0.50538
1.69217	0.3906		1.69217	0.65075		1.69196	-1.25261		1.69196	-0.49839
1.69247	0.37255		1.69247	0.68003		1.69227	-1.25273		1.69227	-0.48236
1.69278	0.3603		1.69278	0.69196		1.69257	-1.25283		1.69257	-0.46615
1.69308	0.34802		1.69308	0.69223		1.69288	-1.25295		1.69288	-0.4496
1.69339	0.33571		1.69339	0.69256		1.69318	-1.24776		1.69318	-0.43445
1.69369	0.32124		1.69369	0.70853		1.69349	-1.22882		1.69349	-0.42092
1.694	0.30492		1.694	0.7385		1.69379	-1.20984		1.69379	-0.40093
1.69431	0.3018		1.69431	0.76891		1.6941	-1.1909		1.6941	-0.38203
1.69461	0.30626		1.69461	0.80034		1.69441	-1.17142		1.69441	-0.3766
1.69492	0.31096		1.69492	0.83151		1.69471	-1.15066		1.69471	-0.37857
1.69522	0.31631		1.69522	0.86207		1.69502	-1.1299		1.69502	-0.38074
1.69553	0.32364		1.69553	0.88822		1.69532	-1.10913		1.69532	-0.38358
1.69583	0.33611		1.69583	0.89879		1.69563	-1.09548		1.69563	-0.38165
1.69614	0.34859		1.69614	0.89618		1.69593	-1.10052		1.69593	-0.36733
1.69645	0.36109		1.69645	0.88387		1.69624	-1.10528		1.69624	-0.353
1.69675	0.37885		1.69675	0.86791		1.69655	-1.10944		1.69655	-0.33867
1.69706	0.41019		1.69706	0.85954		1.69685	-1.11321		1.69685	-0.32001
1.69736	0.44112		1.69736	0.86644		1.69716	-1.11216		1.69716	-0.29006
1.69767	0.471		1.69767	0.88459		1.69746	-1.10094		1.69746	-0.2601
1.69797	0.49917		1.69797	0.89126		1.69777	-1.0936		1.69777	-0.23015
1.69828	0.5162		1.69828	0.87728		1.69807	-1.09723		1.69807	-0.20224
1.69858	0.51184		1.69858	0.85128		1.69838	-1.103		1.69838	-0.17964
1.69889	0.49656		1.69889	0.82047		1.69868	-1.10898		1.69868	-0.15704
1.6992	0.4842		1.6992	0.78954		1.69899	-1.11564		1.69899	-0.13444
1.6995	0.47932		1.6995	0.75819		1.6993	-1.12513		1.6993	-0.11807
1.69981	0.47447		1.69981	0.73338		1.6996	-1.14212		1.6996	-0.11792
1.70011	0.46959		1.70011	0.72558		1.69991	-1.15772		1.69991	-0.11776
1.70042	0.4645		1.70042	0.71937		1.70021	-1.17178		1.70021	-0.11759
1.70072	0.45873		1.70072	0.71731		1.70052	-1.19186		1.70052	-0.12104
1.70103	0.45053		1.70103	0.71819		1.70082	-1.21046		1.70082	-0.13404
1.70133	0.43986		1.70133	0.72869		1.70113	-1.2134		1.70113	-0.14446
1.70164	0.43782		1.70164	0.74348		1.70143	-1.20203		1.70143	-0.15235
1.70195	0.4275		1.70195	0.75809		1.70174	-1.19639		1.70174	-0.17032
1.70225	0.40964		1.70225	0.78203		1.70205	-1.20561		1.70205	-0.18292
1.70256	0.39888		1.70256	0.81887		1.70235	-1.21453		1.70235	-0.18741
1.70286	0.39155		1.70286	0.85742		1.70266	-1.22282		1.70266	-0.19857
1.70317	0.39717		1.70317	0.88323		1.70296	-1.2311		1.70296	-0.21285
1.70347	0.41066		1.70347	0.89834		1.70327	-1.23548		1.70327	-0.23535
1.70378	0.41772		1.70378	0.91023		1.70357	-1.22969		1.70357	-0.25782
1.70408	0.42415		1.70408	0.91536		1.70388	-1.2278		1.70388	-0.28032
1.70439	0.42502		1.70439	0.91602		1.70418	-1.23866		1.70418	-0.30334
1.7047	0.41558		1.7047	0.91742		1.70449	-1.25617		1.70449	-0.32786
1.705	0.41012		1.705	0.91879		1.7048	-1.27362		1.7048	-0.35237
1.70531	0.4213		1.70531	0.91251		1.7051	-1.29108		1.7051	-0.37689
1.70561	0.449		1.70561	0.89556		1.70541	-1.31039		1.70541	-0.4014
1.70592	0.47125		1.70592	0.86828		1.70571	-1.33058		1.70571	-0.42591
1.70622	0.47539		1.70622	0.84463		1.70602	-1.34141		1.70602	-0.45043
1.70653	0.46712		1.70653	0.83241		1.70632	-1.35643		1.70632	-0.47494
1.70683	0.45338		1.70683	0.82321		1.70663	-1.37471		1.70663	-0.49776
1.70714	0.43939		1.70714	0.81425		1.70693	-1.38434		1.70693	-0.51614
1.70745	0.42476		1.70745	0.80596		1.70724	-1.38045		1.70724	-0.53542
1.70775	0.40815		1.70775	0.80228		1.70755	-1.36407		1.70755	-0.55498
1.70806	0.38639		1.70806	0.81047		1.70785	-1.33933		1.70785	-0.56259
1.70836	0.36463		1.70836	0.81869		1.70816	-1.31929		1.70816	-0.54884
1.70867	0.34289		1.70867	0.82688		1.70846	-1.29895		1.70846	-0.5255
1.70897	0.32386		1.70897	0.83706		1.70877	-1.27798		1.70877	-0.50684
1.70928	0.31176		1.70928	0.85232		1.70907	-1.26561		1.70907	-0.4932
1.70958	0.30535		1.70958	0.8675		1.70938	-1.27558		1.70938	-0.47895
1.70989	0.31773		1.70989	0.88237		1.70968	-1.28323		1.70968	-0.46483
1.7102	0.34209		1.7102	0.89388		1.70999	-1.28876		1.70999	-0.45102
1.7105	0.37068		1.7105	0.89471		1.7103	-1.30972		1.7103	-0.43705
1.71081	0.40175		1.71081	0.89019		1.7106	-1.34238		1.7106	-0.4228
1.71111	0.43531		1.71111	0.88701		1.71091	-1.36346		1.71091	-0.40996
1.71142	0.45345		1.71142	0.88894		1.71121	-1.36772		1.71121	-0.3987
1.71172	0.45813		1.71172	0.88702		1.71152	-1.37181		1.71152	-0.38542
1.71203	0.46256		1.71203	0.87728		1.71182	-1.37548		1.71182	-0.38491
1.71233	0.46636		1.71233	0.8736		1.71213	-1.37914		1.71213	-0.3926
1.71264	0.47029		1.71264	0.86968		1.71243	-1.38281		1.71243	-0.39395
1.71295	0.47439		1.71295	0.86512		1.71274	-1.38378		1.71274	-0.39758
1.71325	0.47308		1.71325	0.86055		1.71305	-1.37777		1.71305	-0.40721
1.71356	0.45361		1.71356	0.85599		1.71335	-1.37396		1.71335	-0.41681
1.71386	0.42415		1.71386	0.85403		1.71366	-1.37195		1.71366	-0.42644
1.71417	0.3993		1.71417	0.85883		1.71396	-1.35796		1.71396	-0.43096
1.71447	0.38797		1.71447	0.86133		1.71427	-1.33923		1.71427	-0.42236
1.71478	0.38899		1.71478	0.86168		1.71457	-1.32021		1.71457	-0.41373
1.71509	0.40008		1.71509	0.87115		1.71488	-1.30056		1.71488	-0.40513
1.71539	0.4105		1.71539	0.87576		1.71519	-1.28597		1.71519	-0.39675
1.7157	0.41549		1.7157	0.87652		1.71549	-1.2845		1.71549	-0.38906
1.716	0.40234		1.716	0.88044		1.7158	-1.28291		1.7158	-0.37947
1.71631	0.37623		1.71631	0.88177		1.7161	-1.281		1.7161	-0.36914
1.71661	0.34313		1.71661	0.87431		1.71641	-1.28251		1.71641	-0.37784
1.71692	0.31552		1.71692	0.86043		1.71671	-1.29087		1.71671	-0.41529
1.71722	0.306		1.71722	0.84694		1.71702	-1.28592		1.71702	-0.46898
1.71753	0.30845		1.71753	0.84725		1.71732	-1.25328		1.71732	-0.51497
1.71784	0.31515		1.71784	0.85283		1.71763	-1.20346		1.71763	-0.54796
1.71814	0.31643		1.71814	0.84416		1.71794	-1.15496		1.71794	-0.57285
1.71845	0.29955		1.71845	0.82488		1.71824	-1.11579		1.71824	-0.58891
1.71875	0.27311		1.71875	0.80521		1.71855	-1.09155		1.71855	-0.59184
1.71906	0.24838		1.71906	0.78456		1.71885	-1.07779		1.71885	-0.58107
1.71936	0.2234		1.71936	0.76395		1.71916	-1.06685		1.71916	-0.56451
1.71967	0.19778		1.71967	0.74335		1.71946	-1.06012		1.71946	-0.55867
1.71997	0.17894		1.71997	0.7219		1.71977	-1.05117		1.71977	-0.56686
1.72028	0.17768		1.72028	0.6983		1.72007	-1.04284		1.72007	-0.57433
1.72059	0.17617		1.72059	0.67762		1.72038	-1.03609		1.72038	-0.57993
1.72089	0.17403		1.72089	0.67094		1.72069	-1.02934		1.72069	-0.58539
1.7212	0.16999		1.7212	0.68548		1.72099	-1.02258		1.72099	-0.59052
1.7215	0.15688		1.7215	0.71104		1.7213	-1.02228		1.7213	-0.59211
1.72181	0.1363		1.72181	0.73271		1.7216	-1.03885		1.7216	-0.58248
1.72211	0.12303		1.72211	0.74025		1.72191	-1.05543		1.72191	-0.56767
1.72242	0.11376		1.72242	0.73777		1.72221	-1.072		1.72221	-0.55524
1.72272	0.124		1.72272	0.73571		1.72252	-1.084		1.72252	-0.55021
1.72303	0.16097		1.72303	0.7334		1.72282	-1.08414		1.72282	-0.55264
1.72334	0.20503		1.72334	0.73046		1.72313	-1.08429		1.72313	-0.56166
1.72364	0.24563		1.72364	0.72764		1.72344	-1.08442		1.72344	-0.56987
1.72395	0.27714		1.72395	0.72515		1.72374	-1.08406		1.72374	-0.56223
1.72425	0.30843		1.72425	0.71877		1.72405	-1.08259		1.72405	-0.54114
1.72456	0.33905		1.72456	0.70216		1.72435	-1.08113		1.72435	-0.51974
1.72486	0.36506		1.72486	0.68689		1.72466	-1.07964		1.72466	-0.49768
1.72517	0.37507		1.72517	0.67499		1.72496	-1.07861		1.72496	-0.48042
1.72547	0.36778		1.72547	0.65902		1.72527	-1.0789		1.72527	-0.47557
1.72578	0.33563		1.72578	0.62846		1.72557	-1.0792		1.72557	-0.47067
1.72609	0.28417		1.72609	0.58914		1.72588	-1.07947		1.72588	-0.46577
1.72639	0.23099		1.72639	0.55733		1.72619	-1.07783		1.72619	-0.45939
1.7267	0.19673		1.7267	0.53612		1.72649	-1.07137		1.72649	-0.44918
1.727	0.1887		1.727	0.5178		1.7268	-1.07278		1.7268	-0.43917
1.72731	0.19372		1.72731	0.50859		1.7271	-1.09447		1.7271	-0.42982
1.72761	0.20974		1.72761	0.50964		1.72741	-1.11629		1.72741	-0.42407
1.72792	0.2341		1.72792	0.51109		1.72771	-1.13856		1.72771	-0.4317
1.72822	0.25328		1.72822	0.51347		1.72802	-1.16105		1.72802	-0.44967
1.72853	0.27003		1.72853	0.51625		1.72832	-1.1842		1.72832	-0.46288
1.72884	0.28037		1.72884	0.52389		1.72863	-1.20782		1.72863	-0.46425
1.72914	0.29075		1.72914	0.54338		1.72894	-1.23668		1.72894	-0.4583
1.72945	0.30109		1.72945	0.567		1.72924	-1.2746		1.72924	-0.44163
1.72975	0.31346		1.72975	0.59175		1.72955	-1.30769		1.72955	-0.42873
1.73006	0.33093		1.73006	0.61747		1.72985	-1.3296		1.72985	-0.42998
1.73036	0.34844		1.73036	0.63404		1.73016	-1.33576		1.73016	-0.44245
1.73067	0.36591		1.73067	0.63803		1.73046	-1.34401		1.73046	-0.46163
1.73097	0.38338		1.73097	0.63982		1.73077	-1.35372		1.73077	-0.48034
1.73128	0.4007		1.73128	0.65306		1.73107	-1.34976		1.73107	-0.48477
1.73159	0.41806		1.73159	0.67966		1.73138	-1.33671		1.73138	-0.47986
1.73189	0.43539		1.73189	0.71629		1.73169	-1.32341		1.73169	-0.4747
1.7322	0.4481		1.7322	0.75723		1.73199	-1.30947		1.73199	-0.46888
1.7325	0.44879		1.7325	0.79616		1.7323	-1.29931		1.7323	-0.46306
1.73281	0.44951		1.73281	0.83521		1.7326	-1.29887		1.7326	-0.45724
1.73311	0.4502		1.73311	0.87458		1.73291	-1.29843		1.73291	-0.45141
1.73342	0.45306		1.73342	0.91184		1.73321	-1.29797		1.73321	-0.44557
1.73373	0.4614		1.73373	0.94363		1.73352	-1.29274		1.73352	-0.43939
1.73403	0.46954		1.73403	0.97131		1.73383	-1.27536		1.73383	-0.4325
1.73434	0.47704		1.73434	0.98443		1.73413	-1.26584		1.73413	-0.4256
1.73464	0.48213		1.73464	0.99108		1.73444	-1.2766		1.73444	-0.41869
1.73495	0.47704		1.73495	1.01122		1.73474	-1.28709		1.73474	-0.41627
1.73525	0.46378		1.73525	1.03907		1.73505	-1.29697		1.73505	-0.4256
1.73556	0.45598		1.73556	1.06058		1.73535	-1.30116		1.73535	-0.43476
1.73586	0.44418		1.73586	1.08023		1.73566	-1.28686		1.73566	-0.44363
1.73617	0.42008		1.73617	1.09494		1.73596	-1.26407		1.73596	-0.44993
1.73648	0.38977		1.73648	1.11188		1.73627	-1.24566		1.73627	-0.44772
1.73678	0.36056		1.73678	1.1306		1.73658	-1.22701		1.73658	-0.43957
1.73709	0.34706		1.73709	1.13663		1.73688	-1.2077		1.73688	-0.42564
1.73739	0.34758		1.73739	1.13619		1.73719	-1.19114		1.73719	-0.40008
1.7377	0.34859		1.7377	1.13673		1.73749	-1.18181		1.73749	-0.37202
1.738	0.3509		1.738	1.13787		1.7378	-1.17244		1.7378	-0.3468
1.73831	0.35243		1.73831	1.13421		1.7381	-1.16311		1.7381	-0.33585
1.73861	0.35599		1.73861	1.13319		1.73841	-1.15528		1.73841	-0.34618
1.73892	0.37405		1.73892	1.1383		1.73871	-1.15146		1.73871	-0.36798
1.73923	0.40488		1.73923	1.142		1.73902	-1.14765		1.73902	-0.39406
1.73953	0.4391		1.73953	1.1359		1.73933	-1.14384		1.73933	-0.41763
1.73984	0.46203		1.73984	1.13075		1.73963	-1.14002		1.73963	-0.4395
1.74014	0.46379		1.74014	1.12547		1.73994	-1.13621		1.73994	-0.45299
1.74045	0.45495		1.74045	1.11988		1.74024	-1.13239		1.74024	-0.45582
1.74075	0.44675		1.74075	1.11464		1.74055	-1.12856		1.74055	-0.46277
1.74106	0.44024		1.74106	1.11229		1.74085	-1.12802		1.74085	-0.48136
1.74136	0.43463		1.74136	1.11608		1.74116	-1.13608		1.74116	-0.50264
1.74167	0.42924		1.74167	1.11845		1.74146	-1.14374		1.74146	-0.52504
1.74198	0.41492		1.74198	1.10555		1.74177	-1.15034		1.74177	-0.54839
1.74228	0.38675		1.74228	1.07752		1.74208	-1.15079		1.74208	-0.55961
1.74259	0.34947		1.74259	1.04527		1.74238	-1.12882		1.74238	-0.54919
1.74289	0.31708		1.74289	1.01525		1.74269	-1.09364		1.74269	-0.53031
1.7432	0.29109		1.7432	0.99012		1.74299	-1.06795		1.74299	-0.51705
1.7435	0.27036		1.7435	0.97761		1.7433	-1.04539		1.7433	-0.50637
1.74381	0.25925		1.74381	0.9651		1.7436	-1.031		1.7436	-0.50229
1.74411	0.26369		1.74411	0.95259		1.74391	-1.01655		1.74391	-0.49815
1.74442	0.27869		1.74442	0.94049		1.74421	-1.0021		1.74421	-0.49401
1.74473	0.29044		1.74473	0.92945		1.74452	-0.98365		1.74452	-0.48784
1.74503	0.29442		1.74503	0.91841		1.74483	-0.95488		1.74483	-0.47641
1.74534	0.30482		1.74534	0.9074		1.74513	-0.93024		1.74513	-0.46492
1.74564	0.31609		1.74564	0.89365		1.74544	-0.92295		1.74544	-0.45342
1.74595	0.3296		1.74595	0.87275		1.74574	-0.92946		1.74574	-0.44719
1.74625	0.34312		1.74625	0.85844		1.74605	-0.92797		1.74605	-0.45444
1.74656	0.35664		1.74656	0.86111		1.74635	-0.92684		1.74635	-0.46139
1.74686	0.37481		1.74686	0.86052		1.74666	-0.92677		1.74666	-0.46767
1.74717	0.40496		1.74717	0.8514		1.74696	-0.92916		1.74696	-0.4676
1.74748	0.43511		1.74748	0.84239		1.74727	-0.93789		1.74727	-0.44709
1.74778	0.46529		1.74778	0.83373		1.74758	-0.94661		1.74758	-0.41612
1.74809	0.48838		1.74809	0.8264		1.74788	-0.95534		1.74788	-0.38959
1.74839	0.49316		1.74839	0.82435		1.74819	-0.96789		1.74819	-0.37799
1.7487	0.49798		1.7487	0.83055		1.74849	-0.99026		1.74849	-0.37957
1.749	0.50281		1.749	0.84873		1.7488	-1.01263		1.7488	-0.3855
1.74931	0.50296		1.74931	0.87794		1.7491	-1.035		1.7491	-0.38916
1.74962	0.4911		1.74962	0.90726		1.74941	-1.0549		1.74941	-0.39317
1.74992	0.47929		1.74992	0.92895		1.74972	-1.06847		1.74972	-0.3982
1.75023	0.46748		1.75023	0.94396		1.75002	-1.08204		1.75002	-0.40318
1.75053	0.45627		1.75053	0.95429		1.75033	-1.0956		1.75033	-0.40816
1.75084	0.44664		1.75084	0.95262		1.75063	-1.11156		1.75063	-0.41312
1.75114	0.43706		1.75114	0.951		1.75094	-1.13363		1.75094	-0.418
1.75145	0.42748		1.75145	0.94938		1.75124	-1.15004		1.75124	-0.42556
1.75175	0.41191		1.75175	0.94073		1.75155	-1.14792		1.75155	-0.44215
1.75206	0.38094		1.75206	0.91404		1.75185	-1.13773		1.75185	-0.46233
1.75237	0.34997		1.75237	0.89165		1.75216	-1.13282		1.75216	-0.47412
1.75267	0.319		1.75267	0.88413		1.75247	-1.12766		1.75247	-0.47111
1.75298	0.29498		1.75298	0.88521		1.75277	-1.12184		1.75277	-0.45739
1.75328	0.28881		1.75328	0.88028		1.75308	-1.11797		1.75308	-0.44469
1.75359	0.28265		1.75359	0.87189		1.75338	-1.11922		1.75338	-0.4387
1.75389	0.27649		1.75389	0.86764		1.75369	-1.12046		1.75369	-0.44553
1.7542	0.27898		1.7542	0.86611		1.75399	-1.12169		1.75399	-0.46222
1.7545	0.30371		1.7545	0.87538		1.7543	-1.12288		1.7543	-0.49
1.75481	0.32832		1.75481	0.89239		1.7546	-1.12413		1.7546	-0.51911
1.75512	0.35261		1.75512	0.90301		1.75491	-1.12538		1.75491	-0.54436
1.75542	0.37518		1.75542	0.91159		1.75522	-1.1266		1.75522	-0.55966
1.75573	0.39138		1.75573	0.91089		1.75552	-1.12743		1.75552	-0.57768
1.75603	0.40445		1.75603	0.90228		1.75583	-1.12735		1.75583	-0.6028
1.75634	0.42064		1.75634	0.89936		1.75613	-1.12728		1.75613	-0.62587
1.75664	0.42508		1.75664	0.8916		1.75644	-1.12719		1.75644	-0.63952
1.75695	0.40853		1.75695	0.87131		1.75674	-1.12031		1.75674	-0.64009
1.75725	0.38297		1.75725	0.85105		1.75705	-1.09616		1.75705	-0.63014
1.75756	0.36262		1.75756	0.83076		1.75735	-1.07239		1.75735	-0.60506
1.75787	0.35333		1.75787	0.81624		1.75766	-1.04971		1.75766	-0.56826
1.75817	0.36327		1.75817	0.81641		1.75797	-1.02848		1.75797	-0.53722
1.75848	0.38135		1.75848	0.81648		1.75827	-1.01768		1.75827	-0.52518
1.75878	0.39397		1.75878	0.81621		1.75858	-1.02772		1.75858	-0.52372
1.75909	0.4126		1.75909	0.81733		1.75888	-1.04786		1.75888	-0.51812
1.75939	0.44661		1.75939	0.81993		1.75919	-1.06617		1.75919	-0.50405
1.7597	0.47463		1.7597	0.81627		1.75949	-1.07593		1.75949	-0.49555
1.76	0.48325		1.76	0.81339		1.7598	-1.07779		1.7598	-0.48678
1.76031	0.48053		1.76031	0.82503		1.7601	-1.08532		1.7601	-0.47734
1.76062	0.47103		1.76062	0.84588		1.76041	-1.09011		1.76041	-0.46692
1.76092	0.44665		1.76092	0.86294		1.76072	-1.08798		1.76072	-0.45412
1.76123	0.40841		1.76123	0.88318		1.76102	-1.0861		1.76102	-0.44133
1.76153	0.36516		1.76153	0.89988		1.76133	-1.08483		1.76133	-0.42851
1.76184	0.32624		1.76184	0.90557		1.76163	-1.08987		1.76163	-0.41596
1.76214	0.3032		1.76214	0.90611		1.76194	-1.11515		1.76194	-0.40424
1.76245	0.29458		1.76245	0.90832		1.76224	-1.1483		1.76224	-0.39394
1.76275	0.28249		1.76275	0.91649		1.76255	-1.17578		1.76255	-0.38519
1.76306	0.26147		1.76306	0.92498		1.76285	-1.20247		1.76285	-0.3695
1.76337	0.2407		1.76337	0.92829		1.76316	-1.22723		1.76316	-0.35387
1.76367	0.2206		1.76367	0.93324		1.76347	-1.25195		1.76347	-0.35195
1.76398	0.20382		1.76398	0.94111		1.76377	-1.27667		1.76377	-0.36015
1.76428	0.19945		1.76428	0.93937		1.76408	-1.29761		1.76408	-0.37182
1.76459	0.20425		1.76459	0.92876		1.76438	-1.30889		1.76438	-0.37681
1.76489	0.20412		1.76489	0.92331		1.76469	-1.32011		1.76469	-0.37336
1.7652	0.19673		1.7652	0.92144		1.76499	-1.33133		1.76499	-0.35774
1.7655	0.18376		1.7655	0.91572		1.7653	-1.34134		1.7653	-0.32895
1.76581	0.17645		1.76581	0.91016		1.7656	-1.34821		1.7656	-0.29563
1.76612	0.18753		1.76612	0.90488		1.76591	-1.34712		1.76591	-0.2703
1.76642	0.20815		1.76642	0.90426		1.76622	-1.32578		1.76622	-0.25191
1.76673	0.22681		1.76673	0.91547		1.76652	-1.30888		1.76652	-0.23284
1.76703	0.24575		1.76703	0.92673		1.76683	-1.30338		1.76683	-0.212
1.76734	0.26531		1.76734	0.93799		1.76713	-1.29788		1.76713	-0.1922
1.76764	0.28182		1.76764	0.94778		1.76744	-1.29238		1.76744	-0.17295
1.76795	0.29046		1.76795	0.95383		1.76774	-1.28416		1.76774	-0.14651
1.76826	0.29913		1.76826	0.96006		1.76805	-1.26898		1.76805	-0.11324
1.76856	0.30776		1.76856	0.96662		1.76836	-1.25421		1.76836	-0.07361
1.76887	0.31309		1.76887	0.97523		1.76866	-1.24048		1.76866	-0.03552
1.76917	0.30985		1.76917	0.99113		1.76897	-1.22762		1.76897	-0.01252
1.76948	0.3069		1.76948	1.01185		1.76927	-1.22372		1.76927	-0.00537
1.76978	0.3046		1.76978	1.02996		1.76958	-1.23299		1.76958	-0.01241
1.77009	0.30449		1.77009	1.0387		1.76988	-1.23275		1.76988	-0.03087
1.77039	0.31402		1.77039	1.03254		1.77019	-1.23265		1.77019	-0.05739
1.7707	0.33159		1.7707	1.01863		1.77049	-1.23301		1.77049	-0.091
1.77101	0.3434		1.77101	1.01076		1.7708	-1.23338		1.7708	-0.12469
1.77131	0.35661		1.77131	1.00661		1.77111	-1.23373		1.77111	-0.1587
1.77162	0.37341		1.77162	1.01596		1.77141	-1.23206		1.77141	-0.18972
1.77192	0.3825		1.77192	1.03099		1.77172	-1.22537		1.77172	-0.21307
1.77223	0.37173		1.77223	1.03857		1.77202	-1.21864		1.77202	-0.23635
1.77253	0.36412		1.77253	1.06355		1.77233	-1.21194		1.77233	-0.25964
1.77284	0.36859		1.77284	1.10704		1.77263	-1.20414		1.77263	-0.28093
1.77314	0.38248		1.77314	1.15078		1.77294	-1.19364		1.77294	-0.29707
1.77345	0.39208		1.77345	1.19515		1.77324	-1.1832		1.77324	-0.31318
1.77376	0.39976		1.77376	1.23539		1.77355	-1.17308		1.77355	-0.32932
1.77406	0.41954		1.77406	1.26504		1.77386	-1.1649		1.77386	-0.34035
1.77437	0.44836		1.77437	1.28675		1.77416	-1.16365		1.77416	-0.33841
1.77467	0.47198		1.77467	1.28817		1.77447	-1.16858		1.77447	-0.33875
1.77498	0.49033		1.77498	1.28742		1.77477	-1.17239		1.77477	-0.34089
1.77528	0.50832		1.77528	1.28102		1.77508	-1.16509		1.77508	-0.33386
1.77559	0.52722		1.77559	1.27462		1.77538	-1.15526		1.77538	-0.33039
1.77589	0.54633		1.77589	1.26822		1.77569	-1.14519		1.77569	-0.32663
1.7762	0.55529		1.7762	1.25718		1.77599	-1.13448		1.77599	-0.32225
1.77651	0.54929		1.77651	1.23429		1.7763	-1.12972		1.7763	-0.31782
1.77681	0.53647		1.77681	1.2114		1.77661	-1.14013		1.77661	-0.31344
1.77712	0.51716		1.77712	1.18854		1.77691	-1.15055		1.77691	-0.30899
1.77742	0.49022		1.77742	1.16498		1.77722	-1.16096		1.77722	-0.30455
1.77773	0.45888		1.77773	1.13954		1.77752	-1.1729		1.77752	-0.30293
1.77803	0.43851		1.77803	1.1221		1.77783	-1.18874		1.77783	-0.3085
1.77834	0.43713		1.77834	1.12497		1.77813	-1.20446		1.77813	-0.31404
1.77864	0.44773		1.77864	1.12801		1.77844	-1.21986		1.77844	-0.31961
1.77895	0.46268		1.77895	1.13147		1.77874	-1.23514		1.77874	-0.32221
1.77926	0.47616		1.77926	1.13493		1.77905	-1.24812		1.77905	-0.31737
1.77956	0.48174		1.77956	1.13839		1.77936	-1.25171		1.77936	-0.31246
1.77987	0.47565		1.77987	1.14153		1.77966	-1.24024		1.77966	-0.30756
1.78017	0.46578		1.78017	1.14391		1.77997	-1.21755		1.77997	-0.3016
1.78048	0.45565		1.78048	1.14634		1.78027	-1.19614		1.78027	-0.29292
1.78078	0.4449		1.78078	1.14877		1.78058	-1.1903		1.78058	-0.29014
1.78109	0.43594		1.78109	1.14921		1.78088	-1.19834		1.78088	-0.3067
1.78139	0.43143		1.78139	1.14457		1.78119	-1.20628		1.78119	-0.33306
1.7817	0.42696		1.7817	1.14018		1.78149	-1.21405		1.78149	-0.35748
1.78201	0.42245		1.78201	1.13643		1.7818	-1.22183		1.7818	-0.38184
1.78231	0.41826		1.78231	1.13139		1.78211	-1.22958		1.78211	-0.4062
1.78262	0.41479		1.78262	1.12708		1.78241	-1.23802		1.78241	-0.42357
1.78292	0.41138		1.78292	1.13336		1.78272	-1.24836		1.78272	-0.41894
1.78323	0.40796		1.78323	1.13668		1.78302	-1.25871		1.78302	-0.40605
1.78353	0.40245		1.78353	1.13172		1.78333	-1.26905		1.78333	-0.39914
1.78384	0.39161		1.78384	1.138		1.78363	-1.28232		1.78363	-0.39193
1.78415	0.38612		1.78415	1.1595		1.78394	-1.30308		1.78394	-0.38409
1.78445	0.40099		1.78445	1.17253		1.78425	-1.32247		1.78425	-0.3762
1.78476	0.43483		1.78476	1.1755		1.78455	-1.34035		1.78455	-0.36831
1.78506	0.46953		1.78506	1.17854		1.78486	-1.36337		1.78486	-0.36143
1.78537	0.48972		1.78537	1.18136		1.78516	-1.3828		1.78516	-0.35712
1.78567	0.49491		1.78567	1.18351		1.78547	-1.38765		1.78547	-0.35278
1.78598	0.49099		1.78598	1.18553		1.78577	-1.37912		1.78577	-0.34847
1.78628	0.49196		1.78628	1.1871		1.78608	-1.3662		1.78608	-0.34412
1.78659	0.50056		1.78659	1.18073		1.78638	-1.35513		1.78638	-0.33981
1.7869	0.51557		1.7869	1.15404		1.78669	-1.34393		1.78669	-0.33544
1.7872	0.52778		1.7872	1.12642		1.787	-1.33239		1.787	-0.33108
1.78751	0.5309		1.78751	1.09635		1.7873	-1.32025		1.7873	-0.33306
1.78781	0.52763		1.78781	1.06672		1.78761	-1.30668		1.78761	-0.35119
1.78812	0.52519		1.78812	1.03811		1.78791	-1.29311		1.78791	-0.36929
1.78842	0.53551		1.78842	1.0161		1.78822	-1.27954		1.78822	-0.38743
1.78873	0.55021		1.78873	1.01739		1.78852	-1.26374		1.78852	-0.39931
1.78903	0.55673		1.78903	1.03985		1.78883	-1.24225		1.78883	-0.39538
1.78934	0.55146		1.78934	1.07306		1.78913	-1.22622		1.78913	-0.39114
1.78965	0.53319		1.78965	1.10153		1.78944	-1.22805		1.78944	-0.38623
1.78995	0.50771		1.78995	1.11781		1.78975	-1.23362		1.78975	-0.3782
1.79026	0.48199		1.79026	1.13413		1.79005	-1.21916		1.79005	-0.35802
1.79056	0.45562		1.79056	1.15041		1.79036	-1.19732		1.79036	-0.32955
1.79087	0.4327		1.79087	1.16125		1.79066	-1.18241		1.79066	-0.30703
1.79117	0.41851		1.79117	1.1581		1.79097	-1.1659		1.79097	-0.28479
1.79148	0.40852		1.79148	1.15499		1.79127	-1.14941		1.79127	-0.26324
1.79178	0.41323		1.79178	1.15185		1.79158	-1.14638		1.79158	-0.24189
1.79209	0.42758		1.79209	1.1506		1.79188	-1.15583		1.79188	-0.22121
1.7924	0.43626		1.7924	1.15406		1.79219	-1.17131		1.79219	-0.20273
1.7927	0.43608		1.7927	1.15752		1.7925	-1.17453		1.7925	-0.19401
1.79301	0.44144		1.79301	1.161		1.7928	-1.17493		1.7928	-0.19948
1.79331	0.44893		1.79331	1.16036		1.79311	-1.17903		1.79311	-0.21834
1.79362	0.44886		1.79362	1.1491		1.79341	-1.17476		1.79341	-0.25088
1.79392	0.44891		1.79392	1.13784		1.79372	-1.1581		1.79372	-0.29133
1.79423	0.4493		1.79423	1.1266		1.79402	-1.13121		1.79402	-0.3316
1.79453	0.44924		1.79453	1.11132		1.79433	-1.10797		1.79433	-0.37144
1.79484	0.44791		1.79484	1.08564		1.79463	-1.10035		1.79463	-0.40228
1.79515	0.44657		1.79515	1.06794		1.79494	-1.10673		1.79494	-0.40332
1.79545	0.44523		1.79545	1.07053		1.79525	-1.111		1.79525	-0.38236
1.79576	0.4449		1.79576	1.06917		1.79555	-1.11388		1.79555	-0.35019
1.79606	0.44713		1.79606	1.05762		1.79586	-1.13195		1.79586	-0.3271
1.79637	0.44936		1.79637	1.04606		1.79616	-1.16099		1.79616	-0.3271
1.79667	0.45161		1.79667	1.03453		1.79647	-1.18037		1.79647	-0.3271
1.79698	0.45945		1.79698	1.0158		1.79677	-1.1841		1.79677	-0.3271
1.79728	0.48138		1.79728	0.97863		1.79708	-1.17475		1.79708	-0.32682
1.79759	0.50311		1.79759	0.94945		1.79738	-1.15389		1.79738	-0.3258
1.7979	0.5242		1.7979	0.94057		1.79769	-1.12375		1.79769	-0.32472
1.7982	0.54286		1.7982	0.93854		1.798	-1.09785		1.798	-0.32365
1.79851	0.55131		1.79851	0.95377		1.7983	-1.08		1.7983	-0.31966
1.79881	0.55166		1.79881	0.969		1.79861	-1.06985		1.79861	-0.30822
1.79912	0.55746		1.79912	0.98426		1.79891	-1.05757		1.79891	-0.29699
1.79942	0.56019		1.79942	0.99979		1.79922	-1.04392		1.79922	-0.28642
1.79973	0.55314		1.79973	1.01591		1.79952	-1.04528		1.79952	-0.27907
1.80003	0.54116		1.80003	1.03203		1.79983	-1.0592		1.79983	-0.28405
1.80034	0.53152		1.80034	1.04816		1.80013	-1.07333		1.80013	-0.30524
1.80065	0.52904		1.80065	1.05485		1.80044	-1.08812		1.80044	-0.34094
1.80095	0.53381		1.80095	1.03741		1.80075	-1.09957		1.80075	-0.37404
1.80126	0.54495		1.80126	1.01997		1.80105	-1.10263		1.80105	-0.39639
1.80156	0.55525		1.80156	1.00255		1.80136	-1.10566		1.80136	-0.41053
1.80187	0.55123		1.80187	0.98572		1.80166	-1.10872		1.80166	-0.4306
1.80217	0.53684		1.80217	0.97029		1.80197	-1.11029		1.80197	-0.45
1.80248	0.51997		1.80248	0.9629		1.80227	-1.10822		1.80227	-0.46767
1.80279	0.5007		1.80279	0.97577		1.80258	-1.10611		1.80258	-0.47934
1.80309	0.49791		1.80309	0.99098		1.80289	-1.10404		1.80289	-0.47171
1.8034	0.51085		1.8034	1.0121		1.80319	-1.09994		1.80319	-0.45428
1.8037	0.52408		1.8037	1.04121		1.8035	-1.09082		1.8035	-0.43886
1.80401	0.53791		1.80401	1.09059		1.8038	-1.08168		1.8038	-0.42314
1.80431	0.55174		1.80431	1.13283		1.80411	-1.07256		1.80411	-0.40681
1.80462	0.56542		1.80462	1.15699		1.80441	-1.0635		1.80441	-0.39633
1.80492	0.57511		1.80492	1.18079		1.80472	-1.05468		1.80472	-0.40082
1.80523	0.57454		1.80523	1.20353		1.80502	-1.04483		1.80502	-0.40529
1.80554	0.57139		1.80554	1.21919		1.80533	-1.03448		1.80533	-0.40979
1.80584	0.56161		1.80584	1.21024		1.80564	-1.0335		1.80564	-0.40801
1.80615	0.54797		1.80615	1.18816		1.80594	-1.04559		1.80594	-0.39045
1.80645	0.52443		1.80645	1.17558		1.80625	-1.06044		1.80625	-0.37283
1.80676	0.50366		1.80676	1.16256		1.80655	-1.0716		1.80655	-0.35521
1.80706	0.49194		1.80706	1.14843		1.80686	-1.09179		1.80686	-0.3347
1.80737	0.48697		1.80737	1.1343		1.80716	-1.12009		1.80716	-0.30687
1.80767	0.48819		1.80767	1.12017		1.80747	-1.13354		1.80747	-0.27927
1.80798	0.4938		1.80798	1.10404		1.80777	-1.11817		1.80777	-0.25236
1.80829	0.49542		1.80829	1.08285		1.80808	-1.09653		1.80808	-0.23487
1.80859	0.48773		1.80859	1.06165		1.80839	-1.08472		1.80839	-0.24552
1.8089	0.46738		1.8089	1.04048		1.80869	-1.07055		1.80869	-0.26432
1.8092	0.44444		1.8092	1.02805		1.809	-1.05434		1.809	-0.27719
1.80951	0.42975		1.80951	1.03761		1.8093	-1.05406		1.8093	-0.29247
1.80981	0.4179		1.80981	1.04718		1.80961	-1.07065		1.80961	-0.31382
1.81012	0.40234		1.81012	1.05675		1.80991	-1.09141		1.80991	-0.33514
1.81042	0.39516		1.81042	1.06631		1.81022	-1.10994		1.81022	-0.35649
1.81073	0.39816		1.81073	1.07588		1.81052	-1.12658		1.81052	-0.37738
1.81104	0.40783		1.81104	1.08545		1.81083	-1.13851		1.81083	-0.3972
1.81134	0.41725		1.81134	1.09503		1.81114	-1.15041		1.81114	-0.41097
1.81165	0.41544		1.81165	1.10863		1.81144	-1.16235		1.81144	-0.40543
1.81195	0.41497		1.81195	1.13228		1.81175	-1.17167		1.81175	-0.38917
1.81226	0.42223		1.81226	1.15458		1.81205	-1.17453		1.81205	-0.37245
1.81256	0.42306		1.81256	1.17536		1.81236	-1.17739		1.81236	-0.35541
1.81287	0.42608		1.81287	1.20187		1.81266	-1.18023		1.81266	-0.33771
1.81317	0.43449		1.81317	1.22593		1.81297	-1.18304		1.81297	-0.31691
1.81348	0.44433		1.81348	1.24203		1.81327	-1.18588		1.81327	-0.28824
1.81379	0.45562		1.81379	1.26352		1.81358	-1.18869		1.81358	-0.26785
1.81409	0.46137		1.81409	1.27857		1.81389	-1.19153		1.81389	-0.26853
1.8144	0.46997		1.8144	1.27334		1.81419	-1.19671		1.81419	-0.27285
1.8147	0.48755		1.8147	1.25227		1.8145	-1.20791		1.8145	-0.28631
1.81501	0.49988		1.81501	1.21666		1.8148	-1.21907		1.8148	-0.29972
1.81531	0.50247		1.81531	1.18527		1.81511	-1.23027		1.81511	-0.31312
1.81562	0.4932		1.81562	1.16461		1.81541	-1.24144		1.81541	-0.32499
1.81592	0.4841		1.81592	1.14401		1.81572	-1.25264		1.81572	-0.33293
1.81623	0.47528		1.81623	1.1234		1.81602	-1.26381		1.81602	-0.34082
1.81654	0.46734		1.81654	1.1008		1.81633	-1.27501		1.81633	-0.34872
1.81684	0.46554		1.81684	1.07313		1.81664	-1.28637		1.81664	-0.34701
1.81715	0.47171		1.81715	1.04345		1.81694	-1.29825		1.81694	-0.32104
1.81745	0.4721		1.81745	1.01275		1.81725	-1.31013		1.81725	-0.29507
1.81776	0.47615		1.81776	1.00438		1.81755	-1.32199		1.81755	-0.26908
1.81806	0.48931		1.81806	1.03078		1.81786	-1.3359		1.81786	-0.2507
1.81837	0.50251		1.81837	1.06533		1.81816	-1.35509		1.81816	-0.25169
1.81867	0.51568		1.81867	1.09478		1.81847	-1.37001		1.81847	-0.25269
1.81898	0.52732		1.81898	1.12344		1.81877	-1.36759		1.81877	-0.25366
1.81929	0.53499		1.81929	1.14995		1.81908	-1.34408		1.81908	-0.25816
1.81959	0.54282		1.81959	1.17624		1.81939	-1.30988		1.81939	-0.27172
1.8199	0.55093		1.8199	1.20187		1.81969	-1.27524		1.81969	-0.28528
1.8202	0.56106		1.8202	1.22971		1.82	-1.23957		1.82	-0.29882
1.82051	0.57818		1.82051	1.25898		1.8203	-1.20088		1.8203	-0.30468
1.82081	0.60158		1.82081	1.26932		1.82061	-1.15466		1.82061	-0.29125
1.82112	0.62377		1.82112	1.25326		1.82091	-1.11639		1.82091	-0.27779
1.82143	0.6318		1.82143	1.22776		1.82122	-1.09833		1.82122	-0.26436
1.82173	0.62972		1.82173	1.20387		1.82153	-1.0825		1.82153	-0.25266
1.82204	0.62751		1.82204	1.18001		1.82183	-1.07245		1.82183	-0.24544
1.82234	0.62499		1.82234	1.15611		1.82214	-1.0624		1.82214	-0.23818
1.82265	0.62727		1.82265	1.13638		1.82244	-1.05236		1.82244	-0.23096
1.82295	0.6437		1.82295	1.13106		1.82275	-1.04747		1.82275	-0.22422
1.82326	0.66498		1.82326	1.13477		1.82305	-1.05561		1.82305	-0.21884
1.82356	0.68361		1.82356	1.1336		1.82336	-1.06375		1.82336	-0.21342
1.82387	0.69202		1.82387	1.12978		1.82366	-1.07187		1.82366	-0.20804
1.82418	0.68352		1.82418	1.13193		1.82397	-1.07363		1.82397	-0.20384
1.82448	0.66695		1.82448	1.13399		1.82428	-1.05948		1.82428	-0.20274
1.82479	0.65581		1.82479	1.13571		1.82458	-1.04532		1.82458	-0.20997
1.82509	0.63999		1.82509	1.13946		1.82489	-1.03115		1.82489	-0.23829
1.8254	0.61237		1.8254	1.14823		1.82519	-1.01844		1.82519	-0.26449
1.8257	0.58575		1.8257	1.15707		1.8255	-1.00956		1.8255	-0.28546
1.82601	0.55966		1.82601	1.1659		1.8258	-1.00868		1.8258	-0.29802
1.82631	0.52248		1.82631	1.17558		1.82611	-1.02795		1.82611	-0.28952
1.82662	0.4682		1.82662	1.18743		1.82641	-1.04521		1.82641	-0.28006
1.82693	0.41432		1.82693	1.19953		1.82672	-1.05751		1.82672	-0.26819
1.82723	0.37828		1.82723	1.21228		1.82703	-1.06976		1.82703	-0.25675
1.82754	0.35262		1.82754	1.22306		1.82733	-1.08201		1.82733	-0.2464
1.82784	0.32724		1.82784	1.23274		1.82764	-1.09475		1.82764	-0.23963
1.82815	0.3		1.82815	1.25279		1.82794	-1.10876		1.82794	-0.24881
1.82845	0.27198		1.82845	1.26947		1.82825	-1.12277		1.82825	-0.27955
1.82876	0.25978		1.82876	1.27574		1.82855	-1.13678		1.82855	-0.32036
1.82906	0.26361		1.82906	1.28513		1.82886	-1.1432		1.82886	-0.35431
1.82937	0.26954		1.82937	1.30877		1.82916	-1.13052		1.82916	-0.36412
1.82968	0.27183		1.82968	1.34487		1.82947	-1.11783		1.82947	-0.35194
1.82998	0.29119		1.82998	1.38401		1.82978	-1.10514		1.82978	-0.32858
1.83029	0.32978		1.83029	1.41394		1.83008	-1.09129		1.83008	-0.30513
1.83059	0.37262		1.83059	1.42668		1.83039	-1.07449		1.83039	-0.28145
1.8309	0.41319		1.8309	1.41478		1.83069	-1.05795		1.83069	-0.25778
1.8312	0.45189		1.8312	1.38813		1.831	-1.04203		1.831	-0.23409
1.83151	0.48576		1.83151	1.36865		1.8313	-1.0243		1.8313	-0.21461
1.83181	0.51962		1.83181	1.35268		1.83161	-1.00601		1.83161	-0.20587
1.83212	0.55349		1.83212	1.33281		1.83191	-1.00621		1.83191	-0.19714
1.83243	0.58398		1.83243	1.3121		1.83222	-1.03161		1.83222	-0.18841
1.83273	0.60596		1.83273	1.28929		1.83253	-1.0643		1.83253	-0.18873
1.83304	0.62769		1.83304	1.26773		1.83283	-1.08343		1.83283	-0.21187
1.83334	0.6488		1.83334	1.24735		1.83314	-1.08172		1.83314	-0.235
1.83365	0.66562		1.83365	1.22294		1.83344	-1.06997		1.83344	-0.25814
1.83395	0.66743		1.83395	1.20302		1.83375	-1.06039		1.83375	-0.27731
1.83426	0.66018		1.83426	1.18816		1.83405	-1.05643		1.83405	-0.2865
1.83456	0.65783		1.83456	1.17128		1.83436	-1.06047		1.83436	-0.2957
1.83487	0.66256		1.83487	1.1496		1.83466	-1.08466		1.83466	-0.30489
1.83518	0.67229		1.83518	1.13057		1.83497	-1.09913		1.83497	-0.30641
1.83548	0.68214		1.83548	1.11445		1.83528	-1.08928		1.83528	-0.28864
1.83579	0.69234		1.83579	1.09499		1.83558	-1.0794		1.83558	-0.27087
1.83609	0.69805		1.83609	1.0873		1.83589	-1.06955		1.83589	-0.2531
1.8364	0.69233		1.8364	1.10037		1.83619	-1.05869		1.83619	-0.23284
1.8367	0.68661		1.8367	1.12367		1.8365	-1.0454		1.8365	-0.20633
1.83701	0.68089		1.83701	1.14328		1.8368	-1.03205		1.8368	-0.18009
1.83732	0.67416		1.83732	1.15193		1.83711	-1.0187		1.83711	-0.15448
1.83762	0.66487		1.83762	1.15848		1.83742	-1.00869		1.83742	-0.13459
1.83793	0.65559		1.83793	1.16478		1.83772	-1.00708		1.83772	-0.13341
1.83823	0.64633		1.83823	1.17047		1.83803	-1.00546		1.83803	-0.14459
1.83854	0.64063		1.83854	1.17828		1.83833	-1.00385		1.83833	-0.16732
1.83884	0.64375		1.83884	1.19131		1.83864	-1.00843		1.83864	-0.21014
1.83915	0.64674		1.83915	1.20659		1.83894	-1.02858		1.83894	-0.25529
1.83945	0.64941		1.83945	1.22355		1.83925	-1.04868		1.83925	-0.27875
1.83976	0.6501		1.83976	1.22528		1.83955	-1.06877		1.83955	-0.27413
1.84007	0.64376		1.84007	1.21417		1.83986	-1.08887		1.83986	-0.27271
1.84037	0.63119		1.84037	1.2028		1.84017	-1.10896		1.84017	-0.27943
1.84068	0.61982		1.84068	1.19083		1.84047	-1.12864		1.84047	-0.28612
1.84098	0.62441		1.84098	1.18037		1.84078	-1.14727		1.84078	-0.29284
1.84129	0.64337		1.84129	1.17363		1.84108	-1.15736		1.84108	-0.30148
1.84159	0.66251		1.84159	1.16781		1.84139	-1.13931		1.84139	-0.31512
1.8419	0.68197		1.8419	1.16219		1.84169	-1.10598		1.84169	-0.32876
1.8422	0.70162		1.8422	1.1457		1.842	-1.08041		1.842	-0.34239
1.84251	0.71973		1.84251	1.11054		1.8423	-1.06689		1.8423	-0.35254
1.84282	0.72934		1.84282	1.06784		1.84261	-1.05843		1.84261	-0.35392
1.84312	0.72617		1.84312	1.03156		1.84292	-1.0502		1.84292	-0.3553
1.84343	0.70715		1.84343	0.99331		1.84322	-1.04262		1.84322	-0.35666
1.84373	0.67195		1.84373	0.95682		1.84353	-1.04429		1.84353	-0.35732
1.84404	0.63436		1.84404	0.94455		1.84383	-1.0693		1.84383	-0.35641
1.84434	0.60752		1.84434	0.95483		1.84414	-1.09431		1.84414	-0.35549
1.84465	0.59751		1.84465	0.9771		1.84444	-1.11929		1.84444	-0.35455
1.84495	0.60414		1.84495	1.00411		1.84475	-1.14225		1.84475	-0.36125
1.84526	0.60867		1.84526	1.03225		1.84505	-1.16019		1.84505	-0.3873
1.84557	0.61184		1.84557	1.06122		1.84536	-1.17811		1.84536	-0.41335
1.84587	0.62514		1.84587	1.08048		1.84567	-1.19606		1.84567	-0.43937
1.84618	0.63628		1.84618	1.08406		1.84597	-1.21416		1.84597	-0.46194
1.84648	0.64376		1.84648	1.0797		1.84628	-1.23279		1.84628	-0.47593
1.84679	0.65476		1.84679	1.08067		1.84658	-1.25142		1.84658	-0.4899
1.84709	0.66086		1.84709	1.08357		1.84689	-1.27003		1.84689	-0.5039
1.8474	0.65472		1.8474	1.09117		1.84719	-1.29002		1.84719	-0.51437
1.8477	0.64863		1.8477	1.09744		1.8475	-1.31362		1.8475	-0.51611
1.84801	0.64253		1.84801	1.10225		1.8478	-1.33451		1.8478	-0.51782
1.84832	0.63689		1.84832	1.11285		1.84811	-1.35273		1.84811	-0.51955
1.84862	0.63238		1.84862	1.12128		1.84842	-1.38471		1.84842	-0.51904
1.84893	0.62792		1.84893	1.11978		1.84872	-1.41938		1.84872	-0.51296
1.84923	0.62347		1.84923	1.12263		1.84903	-1.42791		1.84903	-0.50685
1.84954	0.62179		1.84954	1.1364		1.84933	-1.41293		1.84933	-0.50078
1.84984	0.62708		1.84984	1.15225		1.84964	-1.39632		1.84964	-0.49092
1.85015	0.63243		1.85015	1.16839		1.84994	-1.37577		1.84994	-0.47167
1.85045	0.63777		1.85045	1.18517		1.85025	-1.35518		1.85025	-0.45238
1.85076	0.64098		1.85076	1.20325		1.85055	-1.33462		1.85055	-0.43313
1.85107	0.63883		1.85107	1.22461		1.85086	-1.31769		1.85086	-0.41664
1.85137	0.62948		1.85137	1.24603		1.85117	-1.30999		1.85117	-0.4072
1.85168	0.598		1.85168	1.26744		1.85147	-1.30229		1.85147	-0.39482
1.85198	0.55583		1.85198	1.29087		1.85178	-1.29459		1.85178	-0.37311
1.85229	0.51239		1.85229	1.31935		1.85208	-1.2889		1.85208	-0.34651
1.85259	0.47047		1.85259	1.34758		1.85239	-1.28824		1.85239	-0.32293
1.8529	0.43645		1.8529	1.37518		1.85269	-1.28758		1.85269	-0.30799
1.8532	0.41839		1.8532	1.39933		1.853	-1.2869		1.853	-0.3059
1.85351	0.4146		1.85351	1.41082		1.8533	-1.28577		1.8533	-0.31999
1.85382	0.41132		1.85382	1.4131		1.85361	-1.28364		1.85361	-0.35034
1.85412	0.40932		1.85412	1.41961		1.85392	-1.28164		1.85392	-0.38033
1.85443	0.41002		1.85443	1.43028		1.85422	-1.27995		1.85422	-0.39222
1.85473	0.42159		1.85473	1.43471		1.85453	-1.27889		1.85453	-0.38997
1.85504	0.44106		1.85504	1.42905		1.85483	-1.28142		1.85483	-0.37864
1.85534	0.45482		1.85534	1.42741		1.85514	-1.2901		1.85514	-0.3673
1.85565	0.46673		1.85565	1.43642		1.85544	-1.29758		1.85544	-0.35596
1.85596	0.47388		1.85596	1.44478		1.85575	-1.29345		1.85575	-0.34821
1.85626	0.48109		1.85626	1.44721		1.85606	-1.2856		1.85606	-0.35363
1.85657	0.48829		1.85657	1.45148		1.85636	-1.2775		1.85636	-0.36838
1.85687	0.50024		1.85687	1.46761		1.85667	-1.26875		1.85667	-0.37808
1.85718	0.52408		1.85718	1.48801		1.85697	-1.25997		1.85697	-0.38187
1.85748	0.54792		1.85748	1.50845		1.85728	-1.25123		1.85728	-0.38402
1.85779	0.57176		1.85779	1.52886		1.85758	-1.24245		1.85758	-0.38603
1.85809	0.59382		1.85809	1.54795		1.85789	-1.2337		1.85789	-0.38771
1.8584	0.61144		1.8584	1.55961		1.85819	-1.22236		1.85819	-0.38297
1.85871	0.62912		1.85871	1.55621		1.8585	-1.20469		1.8585	-0.36213
1.85901	0.64679		1.85901	1.53622		1.85881	-1.18701		1.85881	-0.34129
1.85932	0.66523		1.85932	1.50479		1.85911	-1.16932		1.85911	-0.32046
1.85962	0.68558		1.85962	1.46784		1.85942	-1.14958		1.85942	-0.29485
1.85993	0.70593		1.85993	1.42461		1.85972	-1.12484		1.85972	-0.25731
1.86023	0.72628		1.86023	1.38223		1.86003	-1.10032		1.86003	-0.21885
1.86054	0.74665		1.86054	1.35469		1.86033	-1.07647		1.86033	-0.18018
1.86084	0.76707		1.86084	1.34091		1.86064	-1.05629		1.86064	-0.15186
1.86115	0.78572		1.86115	1.33132		1.86094	-1.04943		1.86094	-0.14064
1.86146	0.79585		1.86146	1.31949		1.86125	-1.05146		1.86125	-0.13765
1.86176	0.79311		1.86176	1.30782		1.86156	-1.04864		1.86156	-0.12907
1.86207	0.78353		1.86207	1.29644		1.86186	-1.04268		1.86186	-0.12427
1.86237	0.76716		1.86237	1.28508		1.86217	-1.04143		1.86217	-0.12892
1.86268	0.73384		1.86268	1.2737		1.86247	-1.04031		1.86247	-0.13352
1.86298	0.70213		1.86298	1.26348		1.86278	-1.0395		1.86278	-0.13812
1.86329	0.67843		1.86329	1.25607		1.86308	-1.03937		1.86308	-0.13901
1.86359	0.66942		1.86359	1.24869		1.86339	-1.04493		1.86339	-0.13064
1.8639	0.67166		1.8639	1.24128		1.86369	-1.06621		1.86369	-0.12222
1.86421	0.66656		1.86421	1.23592		1.864	-1.10163		1.864	-0.11379
1.86451	0.64296		1.86451	1.23557		1.86431	-1.13349		1.86431	-0.10722
1.86482	0.61965		1.86482	1.2288		1.86461	-1.15444		1.86461	-0.10529
1.86512	0.59695		1.86512	1.20584		1.86492	-1.1657		1.86492	-0.10329
1.86543	0.57674		1.86543	1.18515		1.86522	-1.16131		1.86522	-0.1013
1.86573	0.56671		1.86573	1.17418		1.86553	-1.14292		1.86553	-0.09802
1.86604	0.56482		1.86604	1.17506		1.86583	-1.11468		1.86583	-0.09151
1.86634	0.55786		1.86634	1.18038		1.86614	-1.08758		1.86614	-0.08223
1.86665	0.555		1.86665	1.18329		1.86644	-1.06127		1.86644	-0.06395
1.86696	0.56636		1.86696	1.18005		1.86675	-1.02927		1.86675	-0.03985
1.86726	0.58561		1.86726	1.17681		1.86706	-0.99976		1.86706	-0.01869
1.86757	0.59914		1.86757	1.1736		1.86736	-0.98581		1.86736	-0.01138
1.86787	0.61069		1.86787	1.17062		1.86767	-0.98571		1.86767	-0.01445
1.86818	0.61716		1.86818	1.16812		1.86797	-0.98559		1.86797	-0.02165
1.86848	0.62591		1.86848	1.16562		1.86828	-0.98348		1.86828	-0.02617
1.86879	0.63633		1.86879	1.16314		1.86858	-0.97191		1.86858	-0.03109
1.86909	0.63279		1.86909	1.1654		1.86889	-0.94534		1.86889	-0.03696
1.8694	0.61966		1.8694	1.17941		1.86919	-0.90857		1.86919	-0.04184
1.86971	0.61311		1.86971	1.19344		1.8695	-0.87554		1.8695	-0.04858
1.87001	0.62287		1.87001	1.20744		1.86981	-0.8613		1.86981	-0.0702
1.87032	0.63078		1.87032	1.21788		1.87011	-0.87301		1.87011	-0.10274
1.87062	0.63397		1.87062	1.2193		1.87042	-0.89417		1.87042	-0.1316
1.87093	0.63308		1.87093	1.22327		1.87072	-0.91599		1.87072	-0.14721
1.87123	0.62202		1.87123	1.22948		1.87103	-0.94573		1.87103	-0.15466
1.87154	0.61291		1.87154	1.22563		1.87133	-0.98267		1.87133	-0.16804
1.87184	0.60867		1.87184	1.2258		1.87164	-1.01538		1.87164	-0.18157
1.87215	0.60444		1.87215	1.23355		1.87194	-1.03365		1.87194	-0.19557
1.87246	0.60023		1.87246	1.23497		1.87225	-1.03746		1.87225	-0.20951
1.87276	0.59849		1.87276	1.23975		1.87256	-1.02823		1.87256	-0.22345
1.87307	0.6028		1.87307	1.2528		1.87286	-1.01483		1.87286	-0.23571
1.87337	0.61119		1.87337	1.266		1.87317	-1.00772		1.87317	-0.24373
1.87368	0.62978		1.87368	1.27949		1.87347	-1.01632		1.87347	-0.2517
1.87398	0.64542		1.87398	1.29136		1.87378	-1.03903		1.87378	-0.25966
1.87429	0.65359		1.87429	1.30114		1.87408	-1.05668		1.87408	-0.26415
1.8746	0.65793		1.8746	1.31726		1.87439	-1.06179		1.87439	-0.25991
1.8749	0.65275		1.8749	1.3325		1.8747	-1.06914		1.8747	-0.25562
1.87521	0.64508		1.87521	1.33847		1.875	-1.07814		1.875	-0.25133
1.87551	0.63515		1.87551	1.34854		1.87531	-1.07492		1.87531	-0.25301
1.87582	0.6397		1.87582	1.36064		1.87561	-1.06641		1.87561	-0.26955
1.87612	0.65485		1.87612	1.3611		1.87592	-1.05538		1.87592	-0.2861
1.87643	0.6637		1.87643	1.34814		1.87622	-1.04211		1.87622	-0.30265
1.87673	0.65278		1.87673	1.32877		1.87653	-1.04132		1.87653	-0.31906
1.87704	0.63399		1.87704	1.31768		1.87683	-1.0466		1.87683	-0.33515
1.87735	0.62092		1.87735	1.31859		1.87714	-1.05213		1.87714	-0.35216
1.87765	0.61251		1.87765	1.3331		1.87745	-1.05829		1.87745	-0.36936
1.87796	0.6157		1.87796	1.35833		1.87775	-1.06126		1.87775	-0.37429
1.87826	0.6189		1.87826	1.38901		1.87806	-1.05627		1.87806	-0.35751
1.87857	0.62209		1.87857	1.41857		1.87836	-1.05103		1.87836	-0.33353
1.87887	0.62426		1.87887	1.43988		1.87867	-1.04516		1.87867	-0.31564
1.87918	0.62389		1.87918	1.4551		1.87897	-1.03909		1.87897	-0.28855
1.87948	0.62352		1.87948	1.47794		1.87928	-1.02845		1.87928	-0.24952
1.87979	0.62315		1.87979	1.50033		1.87958	-1.00336		1.87958	-0.20392
1.8801	0.62348		1.8801	1.50047		1.87989	-0.96523		1.87989	-0.15926
1.8804	0.62556		1.8804	1.48702		1.8802	-0.92103		1.8802	-0.12885
1.88071	0.62534		1.88071	1.47458		1.8805	-0.87834		1.8805	-0.10778
1.88101	0.62351		1.88101	1.46249		1.88081	-0.85025		1.88081	-0.08698
1.88132	0.63298		1.88132	1.44413		1.88111	-0.83545		1.88111	-0.06681
1.88162	0.64516		1.88162	1.42664		1.88142	-0.82712		1.88142	-0.04959
1.88193	0.6576		1.88193	1.42207		1.88172	-0.82247		1.88172	-0.03986
1.88223	0.67069		1.88223	1.4224		1.88203	-0.81793		1.88203	-0.03435
1.88254	0.67924		1.88254	1.41598		1.88233	-0.81373		1.88233	-0.03931
1.88285	0.67634		1.88285	1.40533		1.88264	-0.81046		1.88264	-0.04151
1.88315	0.67114		1.88315	1.39889		1.88295	-0.80963		1.88295	-0.03699
1.88346	0.66434		1.88346	1.40281		1.88325	-0.80865		1.88325	-0.03686
1.88376	0.67429		1.88376	1.40841		1.88356	-0.80738		1.88356	-0.05186
1.88407	0.70053		1.88407	1.42212		1.88386	-0.80545		1.88386	-0.07631
1.88437	0.72706		1.88437	1.44862		1.88417	-0.79996		1.88417	-0.09408
1.88468	0.75418		1.88468	1.47971		1.88447	-0.78803		1.88447	-0.10096
1.88498	0.78126		1.88498	1.50213		1.88478	-0.77672		1.88478	-0.10473
1.88529	0.80809		1.88529	1.51149		1.88508	-0.77441		1.88508	-0.10018
1.8856	0.83455		1.8856	1.50737		1.88539	-0.76559		1.88539	-0.08813
1.8859	0.85995		1.8859	1.49261		1.8857	-0.74919		1.8857	-0.08045
1.88621	0.87484		1.88621	1.471		1.886	-0.73907		1.886	-0.08794
1.88651	0.85683		1.88651	1.44488		1.88631	-0.73097		1.88631	-0.10778
1.88682	0.82576		1.88682	1.42268		1.88661	-0.72789		1.88661	-0.13024
1.88712	0.80422		1.88712	1.41024		1.88692	-0.72266		1.88692	-0.14465
1.88743	0.78262		1.88743	1.39597		1.88722	-0.71614		1.88722	-0.15221
1.88773	0.76088		1.88773	1.37715		1.88753	-0.7264		1.88753	-0.16058
1.88804	0.73689		1.88804	1.36244		1.88783	-0.7554		1.88783	-0.17105
1.88835	0.71128		1.88835	1.3578		1.88814	-0.7883		1.88814	-0.18123
1.88865	0.70376		1.88865	1.35232		1.88845	-0.81837		1.88845	-0.19078
1.88896	0.71594		1.88896	1.34474		1.88875	-0.84478		1.88875	-0.19872
1.88926	0.72838		1.88926	1.34177		1.88906	-0.85804		1.88906	-0.19853
1.88957	0.74145		1.88957	1.35429		1.88936	-0.86354		1.88936	-0.18596
1.88987	0.75305		1.88987	1.37857		1.88967	-0.87469		1.88967	-0.1688
1.89018	0.76102		1.89018	1.4091		1.88997	-0.87965		1.88997	-0.15285
1.89049	0.76902		1.89049	1.44586		1.89028	-0.86921		1.89028	-0.13988
1.89079	0.77699		1.89079	1.48139		1.89059	-0.85872		1.89059	-0.12715
1.8911	0.77748		1.8911	1.5006		1.89089	-0.84824		1.89089	-0.12213
1.8914	0.7593		1.8914	1.50022		1.8912	-0.84247		1.8912	-0.13734
1.89171	0.74116		1.89171	1.49091		1.8915	-0.84841		1.8915	-0.15946
1.89201	0.72299		1.89201	1.48646		1.89181	-0.85435		1.89181	-0.17881
1.89232	0.70263		1.89232	1.4887		1.89211	-0.86029		1.89211	-0.18932
1.89262	0.67673		1.89262	1.49909		1.89242	-0.86553		1.89242	-0.19468
1.89293	0.65086		1.89293	1.51942		1.89272	-0.86903		1.89272	-0.1983
1.89324	0.62496		1.89324	1.53538		1.89303	-0.87021		1.89303	-0.19021
1.89354	0.60127		1.89354	1.53619		1.89334	-0.86978		1.89334	-0.16198
1.89385	0.58295		1.89385	1.52036		1.89364	-0.87711		1.89364	-0.12315
1.89415	0.56376		1.89415	1.4942		1.89395	-0.8788		1.89395	-0.08413
1.89446	0.54437		1.89446	1.47147		1.89425	-0.88048		1.89425	-0.04388
1.89476	0.53583		1.89476	1.46311		1.89456	-0.88217		1.89456	-0.00278
1.89507	0.54557		1.89507	1.46539		1.89486	-0.87861		1.89486	0.02724
1.89537	0.5633		1.89537	1.46792		1.89517	-0.85797		1.89517	0.03856
1.89568	0.57563		1.89568	1.47109		1.89547	-0.827		1.89547	0.04165
1.89599	0.58821		1.89599	1.47425		1.89578	-0.79949		1.89578	0.05031
1.89629	0.60143		1.89629	1.47742		1.89609	-0.78199		1.89609	0.05791
1.8966	0.61465		1.8966	1.48033		1.89639	-0.76046		1.89639	0.06289
1.8969	0.62787		1.8969	1.48263		1.8967	-0.72911		1.8967	0.06333
1.89721	0.64041		1.89721	1.48082		1.897	-0.70242		1.897	0.0483
1.89751	0.65125		1.89751	1.46461		1.89731	-0.68862		1.89731	0.0194
1.89782	0.66209		1.89782	1.43834		1.89761	-0.68185		1.89761	-0.0158
1.89812	0.67294		1.89812	1.41615		1.89792	-0.67531		1.89792	-0.0424
1.89843	0.68173		1.89843	1.40897		1.89822	-0.66942		1.89822	-0.05648
1.89874	0.68544		1.89874	1.4139		1.89853	-0.66552		1.89853	-0.05973
1.89904	0.68916		1.89904	1.41883		1.89884	-0.66668		1.89884	-0.05999
1.89935	0.69287		1.89935	1.42379		1.89914	-0.66778		1.89914	-0.05171
1.89965	0.69806		1.89965	1.42771		1.89945	-0.66888		1.89945	-0.03521
1.89996	0.70691		1.89996	1.4249		1.89975	-0.66787		1.89975	-0.02173
1.90026	0.71583		1.90026	1.41291		1.90006	-0.66163		1.90006	-0.01583
1.90057	0.72474		1.90057	1.40517		1.90036	-0.65565		1.90036	-0.00993
1.90087	0.7275		1.90087	1.39878		1.90067	-0.6503		1.90067	-0.00403
1.90118	0.71502		1.90118	1.37904		1.90097	-0.64604		1.90097	0.00451
1.90149	0.7028		1.90149	1.35051		1.90128	-0.64855		1.90128	0.0196
1.90179	0.69122		1.90179	1.32717		1.90159	-0.65907		1.90159	0.03271
1.9021	0.68034		1.9021	1.31271		1.90189	-0.66455		1.90189	0.03668
1.9024	0.67532		1.9024	1.30763		1.9022	-0.67654		1.9022	0.02704
1.90271	0.68052		1.90271	1.3004		1.9025	-0.70882		1.9025	0.00753
1.90301	0.68162		1.90301	1.2919		1.90281	-0.74886		1.90281	-0.01206
1.90332	0.67196		1.90332	1.30027		1.90311	-0.78326		1.90311	-0.01888
1.90362	0.66082		1.90362	1.32539		1.90342	-0.81318		1.90342	-0.02538
1.90393	0.64968		1.90393	1.3485		1.90372	-0.83203		1.90372	-0.03113
1.90424	0.63854		1.90424	1.37062		1.90403	-0.85088		1.90403	-0.03489
1.90454	0.63056		1.90454	1.40304		1.90434	-0.86971		1.90434	-0.02949
1.90485	0.63452		1.90485	1.43596		1.90464	-0.88734		1.90464	-0.01108
1.90515	0.65068		1.90515	1.46893		1.90495	-0.90214		1.90495	0.01555
1.90546	0.67192		1.90546	1.50189		1.90525	-0.91916		1.90525	0.05046
1.90576	0.69479		1.90576	1.53302		1.90556	-0.93777		1.90556	0.0929
1.90607	0.72578		1.90607	1.55554		1.90586	-0.93849		1.90586	0.13336
1.90637	0.76846		1.90637	1.56487		1.90617	-0.91979		1.90617	0.16467
1.90668	0.81497		1.90668	1.56838		1.90647	-0.90109		1.90647	0.18083
1.90699	0.85989		1.90699	1.57918		1.90678	-0.88239		1.90678	0.18543
1.90729	0.89663		1.90729	1.59154		1.90709	-0.86544		1.90709	0.19029
1.9076	0.91826		1.9076	1.58928		1.90739	-0.85686		1.90739	0.19581
1.9079	0.92351		1.9079	1.57559		1.9077	-0.85622		1.9077	0.20225
1.90821	0.91741		1.90821	1.55961		1.908	-0.85058		1.908	0.20886
1.90851	0.90835		1.90851	1.53391		1.90831	-0.84687		1.90831	0.20574
1.90882	0.89916		1.90882	1.49662		1.90861	-0.85203		1.90861	0.18726
1.90913	0.88968		1.90913	1.45555		1.90892	-0.87304		1.90892	0.15936
1.90943	0.88131		1.90943	1.422		1.90923	-0.90846		1.90923	0.13622
1.90974	0.87765		1.90974	1.41108		1.90953	-0.94059		1.90953	0.11892
1.91004	0.88047		1.91004	1.40556		1.90984	-0.96455		1.90984	0.10298
1.91035	0.8827		1.91035	1.39248		1.91014	-0.98443		1.91014	0.08718
1.91065	0.87481		1.91065	1.39169		1.91045	-0.99431		1.91045	0.07173
1.91096	0.87099		1.91096	1.39439		1.91075	-1.00331		1.91075	0.05419
1.91126	0.87594		1.91126	1.39351		1.91106	-1.01026		1.91106	0.03136
1.91157	0.87532		1.91157	1.39608		1.91136	-1.01945		1.91136	0.00853
1.91188	0.86803		1.91188	1.39982		1.91167	-1.03026		1.91167	-0.01428
1.91218	0.85666		1.91218	1.40647		1.91198	-1.0259		1.91198	-0.03356
1.91249	0.84659		1.91249	1.41444		1.91228	-1.00894		1.91228	-0.04429
1.91279	0.83764		1.91279	1.42351		1.91259	-0.99194		1.91259	-0.05647
1.9131	0.82593		1.9131	1.42527		1.91289	-0.97498		1.91289	-0.07011
1.9134	0.8239		1.9134	1.42341		1.9132	-0.9579		1.9132	-0.07703
1.91371	0.82948		1.91371	1.42759		1.9135	-0.94471		1.9135	-0.08464
1.91401	0.82868		1.91401	1.43021		1.91381	-0.94328		1.91381	-0.10258
1.91432	0.82727		1.91432	1.4196		1.91411	-0.94626		1.91411	-0.11594
1.91463	0.82217		1.91463	1.40113		1.91442	-0.95178		1.91442	-0.11939
1.91493	0.81547		1.91493	1.3824		1.91473	-0.96366		1.91473	-0.12435
1.91524	0.81321		1.91524	1.36307		1.91503	-0.97376		1.91503	-0.12899
1.91554	0.79434		1.91554	1.34377		1.91534	-0.9754		1.91534	-0.13297
1.91585	0.75951		1.91585	1.32441		1.91564	-0.96589		1.91564	-0.1391
1.91615	0.72468		1.91615	1.30531		1.91595	-0.95371		1.91595	-0.15049
1.91646	0.68987		1.91646	1.28686		1.91625	-0.93976		1.91625	-0.16183
1.91676	0.65799		1.91676	1.27044		1.91656	-0.91734		1.91656	-0.17317
1.91707	0.63729		1.91707	1.26296		1.91686	-0.88077		1.91686	-0.18188
1.91738	0.6297		1.91738	1.26439		1.91717	-0.83819		1.91717	-0.18408
1.91768	0.62735		1.91768	1.26098		1.91748	-0.8146		1.91748	-0.18622
1.91799	0.61645		1.91799	1.256		1.91778	-0.81717		1.91778	-0.18837
1.91829	0.59699		1.91829	1.25948		1.91809	-0.83303		1.91809	-0.19111
1.9186	0.58195		1.9186	1.26287		1.91839	-0.86115		1.91839	-0.1953
1.9189	0.58193		1.9189	1.26591		1.9187	-0.90107		1.9187	-0.19665
1.91921	0.59317		1.91921	1.26721		1.919	-0.94534		1.919	-0.18901
1.91951	0.60706		1.91951	1.26414		1.91931	-0.98136		1.91931	-0.17398
1.91982	0.62121		1.91982	1.26113		1.91961	-0.99306		1.91961	-0.15784
1.92013	0.63599		1.92013	1.25811		1.91992	-0.99119		1.91992	-0.15673
1.92043	0.64639		1.92043	1.2611		1.92023	-0.97647		1.92023	-0.16684
1.92074	0.64602		1.92074	1.27893		1.92053	-0.95154		1.92053	-0.1751
1.92104	0.64565		1.92104	1.29274		1.92084	-0.92623		1.92084	-0.17877
1.92135	0.64528		1.92135	1.29241		1.92114	-0.90499		1.92114	-0.18245
1.92165	0.64772		1.92165	1.28299		1.92145	-0.89375		1.92145	-0.18611
1.92196	0.65707		1.92196	1.28275		1.92175	-0.88409		1.92175	-0.19203
1.92226	0.66643		1.92226	1.30202		1.92206	-0.88251		1.92206	-0.20367
1.92257	0.67579		1.92257	1.328		1.92236	-0.88865		1.92236	-0.21625
1.92288	0.67897		1.92288	1.35557		1.92267	-0.88915		1.92267	-0.22898
1.92318	0.66694		1.92318	1.38709		1.92298	-0.89011		1.92298	-0.22862
1.92349	0.65491		1.92349	1.417		1.92328	-0.89239		1.92328	-0.20461
1.92379	0.64288		1.92379	1.43875		1.92359	-0.89466		1.92359	-0.17133
1.9241	0.63674		1.9241	1.4495		1.92389	-0.89692		1.92389	-0.14309
1.9244	0.64516		1.9244	1.45993		1.9242	-0.89475		1.9242	-0.12063
1.92471	0.6536		1.92471	1.47398		1.9245	-0.88184		1.9245	-0.10174
1.92502	0.66202		1.92502	1.48457		1.92481	-0.86665		1.92481	-0.09152
1.92532	0.67252		1.92532	1.49844		1.92512	-0.84989		1.92512	-0.09416
1.92563	0.68806		1.92563	1.52037		1.92542	-0.84831		1.92542	-0.10886
1.92593	0.70338		1.92593	1.5423		1.92573	-0.85946		1.92573	-0.12535
1.92624	0.71803		1.92624	1.56423		1.92603	-0.87086		1.92603	-0.13555
1.92654	0.72875		1.92654	1.58089		1.92634	-0.88289		1.92634	-0.14738
1.92685	0.72554		1.92685	1.58457		1.92664	-0.89839		1.92664	-0.16759
1.92715	0.71338		1.92715	1.59067		1.92695	-0.92244		1.92695	-0.18056
1.92746	0.70611		1.92746	1.59866		1.92725	-0.94608		1.92725	-0.18976
1.92777	0.70354		1.92777	1.59434		1.92756	-0.96867		1.92756	-0.20255
1.92807	0.7		1.92807	1.58652		1.92787	-0.98947		1.92787	-0.21025
1.92838	0.69636		1.92838	1.58258		1.92817	-0.99912		1.92817	-0.20543
1.92868	0.69237		1.92868	1.57581		1.92848	-0.98776		1.92848	-0.2006
1.92899	0.68779		1.92899	1.57002		1.92878	-0.96575		1.92878	-0.19578
1.92929	0.67753		1.92929	1.57074		1.92909	-0.94451		1.92909	-0.19531
1.9296	0.65731		1.9296	1.58179		1.92939	-0.92515		1.92939	-0.20558
1.9299	0.64153		1.9299	1.58935		1.9297	-0.90579		1.9297	-0.21584
1.93021	0.63996		1.93021	1.58256		1.93	-0.88643		1.93	-0.22609
1.93052	0.65049		1.93052	1.56916		1.93031	-0.86995		1.93031	-0.23417
1.93082	0.66273		1.93082	1.57146		1.93062	-0.86056		1.93062	-0.23708
1.93113	0.67087		1.93113	1.58758		1.93092	-0.85117		1.93092	-0.23999
1.93143	0.69135		1.93143	1.60171		1.93123	-0.84179		1.93123	-0.24288
1.93174	0.71521		1.93174	1.61101		1.93153	-0.83923		1.93153	-0.24481
1.93204	0.73516		1.93204	1.62035		1.93184	-0.85346		1.93184	-0.2445
1.93235	0.75796		1.93235	1.6297		1.93214	-0.86743		1.93214	-0.24393
1.93265	0.77899		1.93265	1.63724		1.93245	-0.88078		1.93245	-0.24268
1.93296	0.79158		1.93296	1.64035		1.93275	-0.89218		1.93275	-0.23741
1.93327	0.78948		1.93327	1.64581		1.93306	-0.8947		1.93306	-0.21814
1.93357	0.77618		1.93357	1.65284		1.93337	-0.88722		1.93337	-0.19081
1.93388	0.761		1.93388	1.64443		1.93367	-0.88379		1.93367	-0.16934
1.93418	0.74119		1.93418	1.6228		1.93398	-0.89017		1.93398	-0.15355
1.93449	0.71744		1.93449	1.60091		1.93428	-0.89619		1.93428	-0.15187
1.93479	0.68387		1.93479	1.57841		1.93459	-0.9061		1.93459	-0.14992
1.9351	0.65361		1.9351	1.56208		1.93489	-0.92559		1.93489	-0.14731
1.9354	0.63354		1.9354	1.56077		1.9352	-0.94428		1.9352	-0.14497
1.93571	0.62194		1.93571	1.5595		1.9355	-0.95436		1.9355	-0.13903
1.93602	0.6228		1.93602	1.5582		1.93581	-0.94479		1.93581	-0.12503
1.93632	0.63619		1.93632	1.55978		1.93612	-0.9279		1.93612	-0.11691
1.93663	0.6555		1.93663	1.56834		1.93642	-0.91351		1.93642	-0.11065
1.93693	0.67275		1.93693	1.57667		1.93673	-0.90536		1.93673	-0.10897
1.93724	0.68906		1.93724	1.58434		1.93703	-0.89493		1.93703	-0.10728
1.93754	0.72066		1.93754	1.59094		1.93734	-0.88292		1.93734	-0.1056
1.93785	0.76492		1.93785	1.5907		1.93764	-0.88522		1.93764	-0.10888
1.93815	0.80256		1.93815	1.58275		1.93795	-0.89818		1.93795	-0.12435
1.93846	0.82395		1.93846	1.58042		1.93825	-0.91137		1.93825	-0.13956
1.93877	0.84424		1.93877	1.57439		1.93856	-0.92521		1.93856	-0.1541
1.93907	0.86184		1.93907	1.55917		1.93887	-0.93902		1.93887	-0.16228
1.93938	0.87531		1.93938	1.54401		1.93917	-0.95288		1.93917	-0.15074
1.93968	0.87868		1.93968	1.52886		1.93948	-0.95994		1.93948	-0.13115
1.93999	0.88164		1.93999	1.51274		1.93978	-0.95031		1.93978	-0.11741
1.94029	0.88352		1.94029	1.49429		1.94009	-0.9415		1.94009	-0.10338
1.9406	0.88543		1.9406	1.48152		1.94039	-0.93481		1.94039	-0.08872
1.9409	0.88731		1.9409	1.48664		1.9407	-0.93259		1.9407	-0.07404
1.94121	0.89029		1.94121	1.50007		1.941	-0.94552		1.941	-0.05938
1.94152	0.89586		1.94152	1.5052		1.94131	-0.96827		1.94131	-0.04936
1.94182	0.89756		1.94182	1.50034		1.94162	-0.99069		1.94162	-0.05081
1.94213	0.88978		1.94213	1.49958		1.94192	-1.00883		1.94192	-0.05227
1.94243	0.88578		1.94243	1.5096		1.94223	-1.01251		1.94223	-0.0537
1.94274	0.89506		1.94274	1.51737		1.94253	-1.00683		1.94253	-0.0551
1.94304	0.91514		1.94304	1.51772		1.94284	-1.00285		1.94284	-0.05654
1.94335	0.93884		1.94335	1.52435		1.94314	-1.00155		1.94314	-0.05794
1.94366	0.97104		1.94366	1.53144		1.94345	-1.01376		1.94345	-0.05937
1.94396	1.01153		1.94396	1.5397		1.94376	-1.04335		1.94376	-0.06124
1.94427	1.05015		1.94427	1.5539		1.94406	-1.07479		1.94406	-0.06428
1.94457	1.07988		1.94457	1.58663		1.94437	-1.09983		1.94437	-0.06729
1.94488	1.09613		1.94488	1.62817		1.94467	-1.10927		1.94467	-0.07033
1.94518	1.10001		1.94518	1.66675		1.94498	-1.11544		1.94498	-0.07379
1.94549	1.08895		1.94549	1.70154		1.94528	-1.11374		1.94528	-0.07836
1.94579	1.06608		1.94579	1.72693		1.94559	-1.11198		1.94559	-0.07604
1.9461	1.04555		1.9461	1.75008		1.94589	-1.11021		1.94589	-0.05696
1.94641	1.03079		1.94641	1.76776		1.9462	-1.11328		1.9462	-0.04218
1.94671	1.01609		1.94671	1.78524		1.94651	-1.12815		1.94651	-0.04213
1.94702	1.00139		1.94702	1.80209		1.94681	-1.14067		1.94681	-0.05007
1.94732	0.98832		1.94732	1.81619		1.94712	-1.15164		1.94712	-0.05214
1.94763	0.97926		1.94763	1.81948		1.94742	-1.17834		1.94742	-0.06001
1.94793	0.9702		1.94793	1.81508		1.94773	-1.21902		1.94773	-0.08205
1.94824	0.96113		1.94824	1.81634		1.94803	-1.25557		1.94803	-0.10403
1.94854	0.95182		1.94854	1.81607		1.94834	-1.28212		1.94834	-0.12602
1.94885	0.94186		1.94885	1.8121		1.94864	-1.30565		1.94864	-0.15103
1.94916	0.93191		1.94916	1.80787		1.94895	-1.3177		1.94895	-0.18341
1.94946	0.92198		1.94946	1.80301		1.94926	-1.31524		1.94926	-0.21103
1.94977	0.91527		1.94977	1.79704		1.94956	-1.30173		1.94956	-0.22285
1.95007	0.91631		1.95007	1.78426		1.94987	-1.29082		1.94987	-0.22067
1.95038	0.91748		1.95038	1.76375		1.95017	-1.2864		1.95017	-0.2098
1.95068	0.91899		1.95068	1.74889		1.95048	-1.27539		1.95048	-0.19705
1.95099	0.92406		1.95099	1.73445		1.95078	-1.24838		1.95078	-0.17547
1.95129	0.93979		1.95129	1.72106		1.95109	-1.22559		1.95109	-0.14394
1.9516	0.95761		1.9516	1.70741		1.95139	-1.21734		1.95139	-0.11787
1.95191	0.96404		1.95191	1.69313		1.9517	-1.22083		1.9517	-0.09957
1.95221	0.95887		1.95221	1.67885		1.95201	-1.22873		1.95201	-0.07475
1.95252	0.94998		1.95252	1.66048		1.95231	-1.23413		1.95231	-0.05349
1.95282	0.93931		1.95282	1.63182		1.95262	-1.23352		1.95262	-0.04092
1.95313	0.92005		1.95313	1.60663		1.95292	-1.23289		1.95292	-0.02836
1.95343	0.8906		1.95343	1.59395		1.95323	-1.23228		1.95323	-0.01579
1.95374	0.86506		1.95374	1.58322		1.95353	-1.22366		1.95353	-0.00539
1.95404	0.85443		1.95404	1.55683		1.95384	-1.19554		1.95384	-0.000232794
1.95435	0.85953		1.95435	1.51665		1.95414	-1.16766		1.95414	0.00498
1.95466	0.8768		1.95466	1.48134		1.95445	-1.14043		1.95445	0.01019
1.95496	0.89911		1.95496	1.45794		1.95476	-1.11564		1.95476	0.01297
1.95527	0.91728		1.95527	1.43223		1.95506	-1.101		1.95506	0.00985
1.95557	0.92108		1.95557	1.40498		1.95537	-1.09401		1.95537	0.00679
1.95588	0.91816		1.95588	1.39332		1.95567	-1.08139		1.95567	0.00372
1.95618	0.9256		1.95618	1.39523		1.95598	-1.0751		1.95598	0.00228
1.95649	0.93672		1.95649	1.3992		1.95628	-1.08425		1.95628	0.00483
1.95679	0.94437		1.95679	1.41228		1.95659	-1.09334		1.95659	0.00317
1.9571	0.95172		1.9571	1.44291		1.95689	-1.10244		1.95689	-0.00894
1.95741	0.95833		1.95741	1.49192		1.9572	-1.10925		1.9572	-0.02267
1.95771	0.96494		1.95771	1.53298		1.95751	-1.11048		1.95751	-0.04034
1.95802	0.97155		1.95802	1.55462		1.95781	-1.11395		1.95781	-0.05609
1.95832	0.97756		1.95832	1.57242		1.95812	-1.11896		1.95812	-0.063
1.95863	0.98209		1.95863	1.58089		1.95842	-1.10901		1.95842	-0.05941
1.95893	0.98662		1.95893	1.58909		1.95873	-1.08693		1.95873	-0.05566
1.95924	0.99117		1.95924	1.59669		1.95903	-1.06485		1.95903	-0.04977
1.95954	1.00335		1.95954	1.60595		1.95934	-1.04276		1.95934	-0.03436
1.95985	1.03404		1.95985	1.61504		1.95964	-1.02447		1.95964	-0.00573
1.96016	1.06477		1.96016	1.60849		1.95995	-1.01966		1.95995	0.02958
1.96046	1.09546		1.96046	1.58813		1.96026	-1.02277		1.96026	0.06045
1.96077	1.12429		1.96077	1.57425		1.96056	-1.02092		1.96056	0.07619
1.96107	1.14842		1.96107	1.58022		1.96087	-1.02018		1.96087	0.0781
1.96138	1.17502		1.96138	1.59419		1.96117	-1.0264		1.96117	0.07159
1.96168	1.2035		1.96168	1.60311		1.96148	-1.04261		1.96148	0.06481
1.96199	1.21533		1.96199	1.61147		1.96178	-1.0547		1.96178	0.0574
1.9623	1.21319		1.9623	1.62245		1.96209	-1.05047		1.96209	0.05297
1.9626	1.21601		1.9626	1.64527		1.9624	-1.03086		1.9624	0.05565
1.96291	1.21641		1.96291	1.67244		1.9627	-1.00714		1.9627	0.05592
1.96321	1.21105		1.96321	1.70688		1.96301	-0.97345		1.96301	0.05463
1.96352	1.20594		1.96352	1.75893		1.96331	-0.93809		1.96331	0.06752
1.96382	1.20685		1.96382	1.80665		1.96362	-0.90286		1.96362	0.08945
1.96413	1.20582		1.96413	1.83684		1.96392	-0.8821		1.96392	0.10458
1.96443	1.19071		1.96443	1.84967		1.96423	-0.87239		1.96423	0.10297
1.96474	1.16383		1.96474	1.8608		1.96453	-0.86539		1.96453	0.10562
1.96505	1.1328		1.96505	1.87156		1.96484	-0.86508		1.96484	0.11866
1.96535	1.10399		1.96535	1.88127		1.96515	-0.86514		1.96515	0.12748
1.96566	1.08129		1.96566	1.8908		1.96545	-0.86624		1.96545	0.12587
1.96596	1.07351		1.96596	1.89987		1.96576	-0.86828		1.96576	0.12117
1.96627	1.06579		1.96627	1.90334		1.96606	-0.87941		1.96606	0.10893
1.96657	1.05806		1.96657	1.88893		1.96637	-0.91244		1.96637	0.09702
1.96688	1.04749		1.96688	1.86679		1.96667	-0.95431		1.96667	0.08576
1.96718	1.02996		1.96718	1.85436		1.96698	-0.98096		1.96698	0.07537
1.96749	1.01256		1.96749	1.85381		1.96728	-0.99494		1.96728	0.07139
1.9678	0.99548		1.9678	1.85763		1.96759	-1.01519		1.96759	0.07537
1.9681	0.97656		1.9681	1.86405		1.9679	-1.05084		1.9679	0.07314
1.96841	0.95524		1.96841	1.88092		1.9682	-1.08309		1.9682	0.07346
1.96871	0.9449		1.96871	1.90785		1.96851	-1.10297		1.96851	0.07783
1.96902	0.95313		1.96902	1.93067		1.96881	-1.11108		1.96881	0.07726
1.96932	0.972		1.96932	1.93945		1.96912	-1.1148		1.96912	0.0795
1.96963	0.98797		1.96963	1.93842		1.96942	-1.11994		1.96942	0.08939
1.96993	0.99068		1.96993	1.93302		1.96973	-1.12867		1.96973	0.1094
1.97024	0.98363		1.97024	1.91698		1.97003	-1.13739		1.97003	0.13974
1.97055	0.96893		1.97055	1.89948		1.97034	-1.1461		1.97034	0.16543
1.97085	0.94791		1.97085	1.87843		1.97065	-1.15967		1.97065	0.16909
1.97116	0.92677		1.97116	1.85584		1.97095	-1.18519		1.97095	0.14008
1.97146	0.90531		1.97146	1.82538		1.97126	-1.21071		1.97126	0.10189
1.97177	0.88324		1.97177	1.78834		1.97156	-1.23621		1.97156	0.06873
1.97207	0.85969		1.97207	1.76375		1.97187	-1.25827		1.97187	0.04623
1.97238	0.84048		1.97238	1.75098		1.97217	-1.27205		1.97217	0.04111
1.97268	0.83594		1.97268	1.74259		1.97248	-1.28584		1.97248	0.04417
1.97299	0.83969		1.97299	1.73536		1.97278	-1.29961		1.97278	0.04167
1.9733	0.83489		1.9733	1.73506		1.97309	-1.31394		1.97309	0.04049
1.9736	0.82147		1.9736	1.74889		1.9734	-1.32976		1.9734	0.0424
1.97391	0.81359		1.97391	1.76864		1.9737	-1.3453		1.9737	0.04445
1.97421	0.8135		1.97421	1.77154		1.97401	-1.36024		1.97401	0.04683
1.97452	0.82003		1.97452	1.75773		1.97431	-1.36968		1.97431	0.04773
1.97482	0.83115		1.97482	1.74214		1.97462	-1.36174		1.97462	0.04719
1.97513	0.85759		1.97513	1.71803		1.97492	-1.34584		1.97492	0.05307
1.97543	0.89571		1.97543	1.68051		1.97523	-1.33497		1.97523	0.05759
1.97574	0.93561		1.97574	1.63873		1.97553	-1.32088		1.97553	0.04942
1.97605	0.96753		1.97605	1.61814		1.97584	-1.29497		1.97584	0.0357
1.97635	0.99219		1.97635	1.62464		1.97615	-1.25726		1.97615	0.02172
1.97666	1.01819		1.97666	1.62739		1.97645	-1.21521		1.97645	0.00709
1.97696	1.04329		1.97696	1.62094		1.97676	-1.17126		1.97676	-0.00254
1.97727	1.05635		1.97727	1.61477		1.97706	-1.12276		1.97706	-1.23e-05
1.97757	1.06466		1.97757	1.6092		1.97737	-1.07996		1.97737	0.00278
1.97788	1.07155		1.97788	1.60192		1.97767	-1.05795		1.97767	0.00623
1.97819	1.07289		1.97819	1.59449		1.97798	-1.05624		1.97798	0.01752
1.97849	1.07191		1.97849	1.60298		1.97829	-1.06358		1.97829	0.05216
1.9788	1.08171		1.9788	1.62589		1.97859	-1.07134		1.97859	0.09606
1.9791	1.10291		1.9791	1.64419		1.9789	-1.08012		1.9789	0.13484
1.97941	1.12311		1.97941	1.65119		1.9792	-1.08947		1.9792	0.16573
1.97971	1.13005		1.97971	1.65818		1.97951	-1.1003		1.97951	0.18996
1.98002	1.12725		1.98002	1.66519		1.97981	-1.11085		1.97981	0.21398
1.98032	1.11887		1.98032	1.67283		1.98012	-1.1208		1.98012	0.23734
1.98063	1.10906		1.98063	1.68188		1.98042	-1.12831		1.98042	0.26118
1.98094	1.10095		1.98094	1.69068		1.98073	-1.12586		1.98073	0.28403
1.98124	1.10112		1.98124	1.692		1.98104	-1.11573		1.98104	0.29692
1.98155	1.11454		1.98155	1.66688		1.98134	-1.11123		1.98134	0.29102
1.98185	1.13548		1.98185	1.61797		1.98165	-1.10645		1.98165	0.26533
1.98216	1.15184		1.98216	1.57072		1.98195	-1.10107		1.98195	0.23363
1.98246	1.1529		1.98246	1.53151		1.98226	-1.09541		1.98226	0.20584
1.98277	1.14211		1.98277	1.50336		1.98256	-1.08916		1.98256	0.18738
1.98307	1.1228		1.98307	1.48175		1.98287	-1.08296		1.98287	0.17296
1.98338	1.09131		1.98338	1.47404		1.98317	-1.07291		1.98317	0.16836
1.98369	1.05479		1.98369	1.4798		1.98348	-1.05263		1.98348	0.16202
1.98399	1.01995		1.98399	1.49302		1.98379	-1.03584		1.98379	0.14718
1.9843	0.98906		1.9843	1.49996		1.98409	-1.02533		1.98409	0.12021
1.9846	0.95816		1.9846	1.51131		1.9844	-1.00179		1.9844	0.09112
1.98491	0.92729		1.98491	1.53326		1.9847	-0.97084		1.9847	0.0734
1.98521	0.90104		1.98521	1.55748		1.98501	-0.9461		1.98501	0.0748
1.98552	0.88589		1.98552	1.58708		1.98531	-0.92251		1.98531	0.08961
1.98582	0.86853		1.98582	1.61646		1.98562	-0.90183		1.98562	0.11154
1.98613	0.84999		1.98613	1.64518		1.98592	-0.87884		1.98592	0.13203
1.98644	0.84439		1.98644	1.66921		1.98623	-0.85432		1.98623	0.14461
1.98674	0.84769		1.98674	1.67762		1.98654	-0.84771		1.98654	0.14891
1.98705	0.85961		1.98705	1.67607		1.98684	-0.86047		1.98684	0.16043
1.98735	0.88429		1.98735	1.67865		1.98715	-0.87349		1.98715	0.17571
1.98766	0.92264		1.98766	1.69321		1.98745	-0.88711		1.98745	0.18737
1.98796	0.96744		1.98796	1.71259		1.98776	-0.90139		1.98776	0.20021
1.98827	1.00172		1.98827	1.73227		1.98806	-0.91738		1.98806	0.21577
1.98857	1.02261		1.98857	1.75258		1.98837	-0.93336		1.98837	0.23132
1.98888	1.04518		1.98888	1.77287		1.98867	-0.94933		1.98867	0.24687
1.98919	1.07171		1.98919	1.79313		1.98898	-0.96424		1.98898	0.26228
1.98949	1.097		1.98949	1.81318		1.98929	-0.97669		1.98929	0.27738
1.9898	1.12121		1.9898	1.83261		1.98959	-0.9891		1.98959	0.29381
1.9901	1.1544		1.9901	1.84909		1.9899	-1.00155		1.9899	0.31135
1.99041	1.19504		1.99041	1.85433		1.9902	-1.0088		1.9902	0.32454
1.99071	1.22462		1.99071	1.84937		1.99051	-1.00357		1.99051	0.34193
1.99102	1.2353		1.99102	1.8479		1.99081	-0.99831		1.99081	0.36413
1.99132	1.23549		1.99132	1.84997		1.99112	-0.99309		1.99112	0.3832
1.99163	1.23469		1.99163	1.83225		1.99142	-0.98988		1.99142	0.39295
1.99194	1.23186		1.99194	1.80716		1.99173	-0.99169		1.99173	0.38842
1.99224	1.21983		1.99224	1.78832		1.99204	-0.98662		1.99204	0.37173
1.99255	1.19713		1.99255	1.77094		1.99234	-0.96496		1.99234	0.35082
1.99285	1.17307		1.99285	1.75711		1.99265	-0.94537		1.99265	0.3302
1.99316	1.152		1.99316	1.74095		1.99295	-0.93093		1.99295	0.3146
1.99346	1.14027		1.99346	1.7233		1.99326	-0.91828		1.99326	0.31394
1.99377	1.13632		1.99377	1.7184		1.99356	-0.91409		1.99356	0.32413
1.99407	1.14316		1.99407	1.72016		1.99387	-0.92094		1.99387	0.32924
1.99438	1.16205		1.99438	1.72219		1.99417	-0.93053		1.99417	0.31776
1.99469	1.18569		1.99469	1.72483		1.99448	-0.94034		1.99448	0.29714
1.99499	1.21122		1.99499	1.7305		1.99479	-0.95081		1.99479	0.28159
1.9953	1.24123		1.9953	1.74345		1.99509	-0.96011		1.99509	0.2702
1.9956	1.26398		1.9956	1.75795		1.9954	-0.96669		1.9954	0.25627
1.99591	1.26503		1.99591	1.78033		1.9957	-0.97324		1.9957	0.24254
1.99621	1.25624		1.99621	1.81219		1.99601	-0.97981		1.99601	0.22914
1.99652	1.25001		1.99652	1.83867		1.99631	-0.98533		1.99631	0.21788
1.99683	1.24739		1.99683	1.85335		1.99662	-0.98839		1.99662	0.21183
1.99713	1.24132		1.99713	1.86365		1.99693	-0.99168		1.99693	0.20551
1.99744	1.23754		1.99744	1.87656		1.99723	-0.99562		1.99723	0.19854
1.99774	1.23917		1.99774	1.89166		1.99754	-1.00189		1.99754	0.18803
1.99805	1.2362		1.99805	1.89059		1.99784	-1.01801		1.99784	0.16467
1.99835	1.21792		1.99835	1.87449		1.99815	-1.04405		1.99815	0.13336
1.99866	1.18955		1.99866	1.85688		1.99845	-1.06596		1.99845	0.10787
1.99896	1.16118		1.99896	1.83135		1.99876	-1.07543		1.99876	0.08215
1.99927	1.13281		1.99927	1.79407		1.99906	-1.07888		1.99906	0.05574
1.99958	1.10446		1.99958	1.75242		1.99937	-1.07778		1.99937	0.02936
1.99988	1.07914		1.99988	1.71971		1.99968	-1.06155		1.99968	0.00296
2.00019	1.06519		2.00019	1.70861		1.99998	-1.03548		1.99998	-0.01822
2.00049	1.05899		2.00049	1.69525		2.00029	-1.01378		2.00029	-0.02685
2.0008	1.0471		2.0008	1.6804		2.00059	-1.00359		2.00059	-0.03922
2.0011	1.03896		2.0011	1.6819		2.0009	-0.99714		2.0009	-0.05355
2.00141	1.03985		2.00141	1.69877		2.0012	-0.99163		2.0012	-0.04204
2.00171	1.04074		2.00171	1.71595		2.00151	-0.9884		2.00151	-0.00576
2.00202	1.04165		2.00202	1.73376		2.00181	-0.98518		2.00181	0.04018
2.00233	1.04344		2.00233	1.75101		2.00212	-0.98195		2.00212	0.0821
2.00263	1.04725		2.00263	1.76693		2.00243	-0.97713		2.00243	0.11322
2.00294	1.05112		2.00294	1.78264		2.00273	-0.96846		2.00273	0.13071
2.00324	1.05498		2.00324	1.79772		2.00304	-0.96001		2.00304	0.14785
2.00355	1.05232		2.00355	1.81496		2.00334	-0.95221		2.00334	0.16402
2.00385	1.0339		2.00385	1.83327		2.00365	-0.94662		2.00365	0.17756
2.00416	1.01796		2.00416	1.83564		2.00395	-0.95058		2.00395	0.18047
2.00446	1.00383		2.00446	1.82365		2.00426	-0.96469		2.00426	0.17547
2.00477	0.97812		2.00477	1.81932		2.00456	-0.97531		2.00456	0.17631
2.00508	0.9509		2.00508	1.83352		2.00487	-0.97703		2.00487	0.17305
2.00538	0.92759		2.00538	1.84773		2.00518	-0.98538		2.00518	0.15989
2.00569	0.90145		2.00569	1.86193		2.00548	-1.00107		2.00548	0.14423
2.00599	0.88327		2.00599	1.88044		2.00579	-1.01053		2.00579	0.12671
2.0063	0.88848		2.0063	1.90936		2.00609	-1.0152		2.00609	0.12472
2.0066	0.90352		2.0066	1.93829		2.0064	-1.00828		2.0064	0.13301
2.00691	0.91375		2.00691	1.96721		2.0067	-1.00363		2.0067	0.13287
2.00721	0.91038		2.00721	1.99143		2.00701	-1.00046		2.00701	0.12052
2.00752	0.89434		2.00752	2.00431		2.00731	-0.98723		2.00731	0.09799
2.00783	0.87062		2.00783	2.01718		2.00762	-0.97371		2.00762	0.07601
2.00813	0.85257		2.00813	2.03006		2.00793	-0.95989		2.00793	0.05851
2.00844	0.83677		2.00844	2.04294		2.00823	-0.94544		2.00823	0.05615
2.00874	0.83057		2.00874	2.05582		2.00854	-0.92893		2.00854	0.06806
2.00905	0.83215		2.00905	2.0687		2.00884	-0.90744		2.00884	0.08928
2.00935	0.82807		2.00935	2.0816		2.00915	-0.8905		2.00915	0.11077
2.00966	0.82409		2.00966	2.0909		2.00945	-0.88456		2.00945	0.13293
2.00996	0.8204		2.00996	2.09142		2.00976	-0.88292		2.00976	0.15221
2.01027	0.81676		2.01027	2.09193		2.01006	-0.89853		2.01006	0.16439
2.01058	0.81312		2.01058	2.09247		2.01037	-0.93098		2.01037	0.17657
2.01088	0.80783		2.01088	2.09735		2.01068	-0.96406		2.01068	0.18877
2.01119	0.79855		2.01119	2.11258		2.01098	-0.99129		2.01098	0.19454
2.01149	0.78926		2.01149	2.12782		2.01129	-1.00442		2.01129	0.18466
2.0118	0.77998		2.0118	2.14307		2.01159	-1.01342		2.01159	0.17477
2.0121	0.76741		2.0121	2.15976		2.0119	-1.00558		2.0119	0.16491
2.01241	0.74691		2.01241	2.1798		2.0122	-0.97705		2.0122	0.15183
2.01271	0.73103		2.01271	2.19574		2.01251	-0.94273		2.01251	0.13086
2.01302	0.73046		2.01302	2.1948		2.01281	-0.92383		2.01281	0.10884
2.01333	0.74275		2.01333	2.17721		2.01312	-0.91824		2.01312	0.08636
2.01363	0.76177		2.01363	2.16377		2.01343	-0.91571		2.01343	0.07471
2.01394	0.78104		2.01394	2.15755		2.01373	-0.92068		2.01373	0.07873
2.01424	0.80094		2.01424	2.14467		2.01404	-0.92146		2.01404	0.08598
2.01455	0.81976		2.01455	2.12665		2.01434	-0.91229		2.01434	0.09051
2.01485	0.83595		2.01485	2.09626		2.01465	-0.90224		2.01465	0.10534
2.01516	0.84979		2.01516	2.0663		2.01495	-0.89005		2.01495	0.1368
2.01547	0.86214		2.01547	2.03738		2.01526	-0.89157		2.01526	0.17627
2.01577	0.8857		2.01577	2.01027		2.01557	-0.92626		2.01557	0.20991
2.01608	0.91199		2.01608	1.99444		2.01587	-0.96424		2.01587	0.24347
2.01638	0.93854		2.01638	1.99966		2.01618	-1.01013		2.01618	0.27474
2.01669	0.96574		2.01669	2.01548		2.01648	-1.05184		2.01648	0.29717
2.01699	0.98982		2.01699	2.03167		2.01679	-1.08359		2.01679	0.30642
2.0173	1.00623		2.0173	2.04874		2.01709	-1.10831		2.01709	0.30329
2.0176	1.02265		2.0176	2.06581		2.0174	-1.11609		2.0174	0.29324
2.01791	1.03908		2.01791	2.08288		2.0177	-1.12386		2.0177	0.27462
2.01822	1.06043		2.01822	2.09382		2.01801	-1.13161		2.01801	0.24791
2.01852	1.0935		2.01852	2.09		2.01832	-1.13107		2.01832	0.2232
2.01883	1.12634		2.01883	2.09032		2.01862	-1.11068		2.01862	0.20321
2.01913	1.15852		2.01913	2.09371		2.01893	-1.09443		2.01893	0.18227
2.01944	1.1885		2.01944	2.07834		2.01923	-1.0881		2.01923	0.16124
2.01974	1.2089		2.01974	2.06203		2.01954	-1.08503		2.01954	0.15205
2.02005	1.22158		2.02005	2.05294		2.01984	-1.08995		2.01984	0.16303
2.02035	1.23994		2.02035	2.03719		2.02015	-1.10313		2.02015	0.18332
2.02066	1.25206		2.02066	2.02378		2.02045	-1.13618		2.02045	0.19888
2.02097	1.24904		2.02097	2.01598		2.02076	-1.16585		2.02076	0.20717
2.02127	1.24578		2.02127	2.00818		2.02107	-1.18748		2.02107	0.21031
2.02158	1.24187		2.02158	2.00038		2.02137	-1.20912		2.02137	0.21331
2.02188	1.23707		2.02188	1.99227		2.02168	-1.23073		2.02168	0.21602
2.02219	1.22585		2.02219	1.98346		2.02198	-1.25628		2.02198	0.21596
2.02249	1.20694		2.02249	1.97471		2.02229	-1.29139		2.02229	0.20914
2.0228	1.20065		2.0228	1.96595		2.02259	-1.32645		2.02259	0.20233
2.0231	1.2144		2.0231	1.95976		2.0229	-1.3615		2.0229	0.19553
2.02341	1.2317		2.02341	1.95979		2.0232	-1.39288		2.0232	0.18877
2.02372	1.23479		2.02372	1.95986		2.02351	-1.41537		2.02351	0.18195
2.02402	1.22781		2.02402	1.95993		2.02382	-1.42402		2.02382	0.1754
2.02433	1.22237		2.02433	1.95389		2.02412	-1.39953		2.02412	0.16952
2.02463	1.22069		2.02463	1.93316		2.02443	-1.3684		2.02443	0.16661
2.02494	1.21903		2.02494	1.92078		2.02473	-1.32129		2.02473	0.17499
2.02524	1.21735		2.02524	1.92836		2.02504	-1.27827		2.02504	0.19376
2.02555	1.21525		2.02555	1.93471		2.02534	-1.24519		2.02534	0.20823
2.02585	1.21208		2.02585	1.93812		2.02565	-1.21188		2.02565	0.20856
2.02616	1.20896		2.02616	1.94157		2.02595	-1.17797		2.02595	0.19975
2.02647	1.20584		2.02647	1.94503		2.02626	-1.15229		2.02626	0.19067
2.02677	1.19735		2.02677	1.94081		2.02657	-1.1465		2.02657	0.18096
2.02708	1.17597		2.02708	1.91815		2.02687	-1.14381		2.02687	0.17201
2.02738	1.15458		2.02738	1.89548		2.02718	-1.14858		2.02718	0.16473
2.02769	1.13319		2.02769	1.87284		2.02748	-1.15334		2.02748	0.15745
2.02799	1.10831		2.02799	1.85455		2.02779	-1.15811		2.02779	0.1502
2.0283	1.07503		2.0283	1.8466		2.02809	-1.15857		2.02809	0.14297
2.0286	1.04176		2.0286	1.84696		2.0284	-1.14866		2.0284	0.13569
2.02891	1.00849		2.02891	1.8673		2.0287	-1.1385		2.0287	0.12842
2.02922	0.98299		2.02922	1.88805		2.02901	-1.12772		2.02901	0.12116
2.02952	0.97616		2.02952	1.90968		2.02932	-1.11444		2.02932	0.1129
2.02983	0.96697		2.02983	1.93132		2.02962	-1.09101		2.02962	0.1021
2.03013	0.95631		2.03013	1.95298		2.02993	-1.05609		2.02993	0.09035
2.03044	0.96105		2.03044	1.98003		2.03023	-1.02434		2.03023	0.07852
2.03074	0.97857		2.03074	2.01992		2.03054	-1.01623		2.03054	0.07601
2.03105	0.99636		2.03105	2.0598		2.03084	-1.02511		2.03084	0.08763
2.03136	1.0148		2.03136	2.09971		2.03115	-1.03398		2.03115	0.11445
2.03166	1.02764		2.03166	2.1353		2.03146	-1.04286		2.03146	0.1527
2.03197	1.02692		2.03197	2.16041		2.03176	-1.05149		2.03176	0.18769
2.03227	1.02622		2.03227	2.18558		2.03207	-1.05266		2.03207	0.2126
2.03258	1.0255		2.03258	2.21075		2.03237	-1.03285		2.03237	0.22878
2.03288	1.02857		2.03288	2.23243		2.03268	-1.00247		2.03268	0.23206
2.03319	1.04063		2.03319	2.24577		2.03298	-0.97628		2.03298	0.2253
2.03349	1.05428		2.03349	2.25916		2.03329	-0.96029		2.03329	0.21927
2.0338	1.07588		2.0338	2.27256		2.03359	-0.94431		2.03359	0.213
2.03411	1.10862		2.03411	2.27917		2.0339	-0.9283		2.0339	0.20605
2.03441	1.13965		2.03441	2.26955		2.03421	-0.91668		2.03421	0.19792
2.03472	1.15627		2.03472	2.25999		2.03451	-0.91573		2.03451	0.18683
2.03502	1.16238		2.03502	2.25042		2.03482	-0.91477		2.03482	0.17578
2.03533	1.17202		2.03533	2.24083		2.03512	-0.9138		2.03512	0.16469
2.03563	1.19002		2.03563	2.23121		2.03543	-0.91357		2.03543	0.15869
2.03594	1.2078		2.03594	2.22139		2.03573	-0.91526		2.03573	0.16476
2.03624	1.22496		2.03624	2.21094		2.03604	-0.9128		2.03604	0.17089
2.03655	1.24087		2.03655	2.20068		2.03634	-0.90038		2.03634	0.17702
2.03686	1.24961		2.03686	2.18676		2.03665	-0.89167		2.03665	0.18651
2.03716	1.24371		2.03716	2.16135		2.03696	-0.89194		2.03696	0.20405
2.03747	1.22671		2.03747	2.13915		2.03726	-0.88389		2.03726	0.2216
2.03777	1.20662		2.03777	2.13702		2.03757	-0.856		2.03757	0.23914
2.03808	1.17916		2.03808	2.1432		2.03787	-0.82627		2.03787	0.25308
2.03838	1.14755		2.03838	2.14982		2.03818	-0.79221		2.03818	0.25836
2.03869	1.10589		2.03869	2.15747		2.03848	-0.75813		2.03848	0.26365
2.03899	1.0691		2.03899	2.16009		2.03879	-0.72408		2.03879	0.26893
2.0393	1.04402		2.0393	2.15067		2.03909	-0.69935		2.03909	0.27201
2.03961	1.019		2.03961	2.14126		2.0394	-0.69706		2.0394	0.26979
2.03991	0.99397		2.03991	2.13184		2.03971	-0.69473		2.03971	0.26757
2.04022	0.97498		2.04022	2.12086		2.04001	-0.69244		2.04001	0.26534
2.04052	0.97045		2.04052	2.10614		2.04032	-0.69011		2.04032	0.25951
2.04083	0.96592		2.04083	2.09142		2.04062	-0.68782		2.04062	0.24503
2.04113	0.96139		2.04113	2.0767		2.04093	-0.68132		2.04093	0.23042
2.04144	0.96537		2.04144	2.0624		2.04123	-0.66489		2.04123	0.21548
2.04174	0.98975		2.04174	2.04908		2.04154	-0.65212		2.04154	0.1974
2.04205	1.01208		2.04205	2.03992		2.04184	-0.64808		2.04184	0.16965
2.04236	1.03359		2.04236	2.04769		2.04215	-0.6399		2.04215	0.13576
2.04266	1.06907		2.04266	2.07401		2.04246	-0.62176		2.04246	0.10396
2.04297	1.11816		2.04297	2.1007		2.04276	-0.60904		2.04276	0.08829
2.04327	1.17918		2.04327	2.11191		2.04307	-0.60941		2.04307	0.09064
2.04358	1.23761		2.04358	2.10979		2.04337	-0.61393		2.04337	0.10859
2.04388	1.2726		2.04388	2.10654		2.04368	-0.62835		2.04368	0.14344
2.04419	1.29163		2.04419	2.10045		2.04398	-0.65062		2.04398	0.18702
2.04449	1.31028		2.04449	2.0944		2.04429	-0.69176		2.04429	0.22222
2.0448	1.32788		2.0448	2.08831		2.04459	-0.7285		2.04459	0.24252
2.04511	1.34522		2.04511	2.07739		2.0449	-0.74774		2.0449	0.25204
2.04541	1.36193		2.04541	2.05482		2.04521	-0.75161		2.04521	0.25807
2.04572	1.381		2.04572	2.03228		2.04551	-0.75841		2.04551	0.25562
2.04602	1.40153		2.04602	2.00971		2.04582	-0.76475		2.04582	0.25317
2.04633	1.40506		2.04633	1.99566		2.04612	-0.77008		2.04612	0.25074
2.04663	1.39201		2.04663	2.00186		2.04643	-0.77904		2.04643	0.24832
2.04694	1.37899		2.04694	2.01226		2.04673	-0.79676		2.04673	0.24582
2.04724	1.36594		2.04724	2.03954		2.04704	-0.81444		2.04704	0.24307
2.04755	1.3538		2.04755	2.0871		2.04734	-0.83211		2.04734	0.23965
2.04786	1.34793		2.04786	2.13918		2.04765	-0.8542		2.04765	0.23535
2.04816	1.35216		2.04816	2.17021		2.04796	-0.88684		2.04796	0.22452
2.04847	1.35219		2.04847	2.17464		2.04826	-0.91376		2.04826	0.20336
2.04877	1.34201		2.04877	2.17281		2.04857	-0.92288		2.04857	0.1865
2.04908	1.33148		2.04908	2.15591		2.04887	-0.92467		2.04887	0.18162
2.04938	1.32086		2.04938	2.13904		2.04918	-0.93682		2.04918	0.18049
2.04969	1.30989		2.04969	2.12213		2.04948	-0.95656		2.04948	0.17967
2.05	1.30355		2.05	2.10786		2.04979	-0.97072		2.04979	0.17946
2.0503	1.31028		2.0503	2.09979		2.0501	-0.98184		2.0501	0.18304
2.05061	1.32327		2.05061	2.09175		2.0504	-0.98988		2.0504	0.19555
2.05091	1.33488		2.05091	2.08367		2.05071	-1.00941		2.05071	0.20676
2.05122	1.33375		2.05122	2.07283		2.05101	-1.02573		2.05101	0.2169
2.05152	1.32619		2.05152	2.05526		2.05132	-1.01885		2.05132	0.23138
2.05183	1.31672		2.05183	2.03773		2.05162	-0.99604		2.05162	0.24172
2.05213	1.29833		2.05213	2.02016		2.05193	-0.97279		2.05193	0.24598
2.05244	1.26936		2.05244	2.00888		2.05223	-0.94852		2.05223	0.25231
2.05275	1.24123		2.05275	2.01251		2.05254	-0.92398		2.05254	0.27446
2.05305	1.22279		2.05305	2.01617		2.05285	-0.89883		2.05285	0.31182
2.05336	1.21754		2.05336	2.0198		2.05315	-0.87601		2.05315	0.35441
2.05366	1.21935		2.05366	2.02806		2.05346	-0.85459		2.05346	0.39484
2.05397	1.23027		2.05397	2.04729		2.05376	-0.82208		2.05376	0.42417
2.05427	1.24905		2.05427	2.06655		2.05407	-0.78687		2.05407	0.4351
2.05458	1.25548		2.05458	2.08578		2.05437	-0.75375		2.05437	0.4368
2.05488	1.24261		2.05488	2.10451		2.05468	-0.72141		2.05468	0.44326
2.05519	1.22788		2.05519	2.12198		2.05498	-0.67859		2.05498	0.45567
2.0555	1.22741		2.0555	2.13947		2.05529	-0.63459		2.05529	0.46992
2.0558	1.23699		2.0558	2.15693		2.0556	-0.59474		2.0556	0.48594
2.05611	1.2439		2.05611	2.17644		2.0559	-0.5648		2.0559	0.5105
2.05641	1.24444		2.05641	2.20075		2.05621	-0.53532		2.05621	0.54766
2.05672	1.24925		2.05672	2.22065		2.05651	-0.51122		2.05651	0.58575
2.05702	1.2641		2.05702	2.22299		2.05682	-0.50323		2.05682	0.60837
2.05733	1.277		2.05733	2.20415		2.05712	-0.51013		2.05712	0.61444
2.05763	1.28527		2.05763	2.1743		2.05743	-0.51555		2.05743	0.61011
2.05794	1.29358		2.05794	2.14406		2.05773	-0.52162		2.05773	0.60349
2.05825	1.3019		2.05825	2.11278		2.05804	-0.54177		2.05804	0.59264
2.05855	1.30269		2.05855	2.08305		2.05835	-0.56767		2.05835	0.58406
2.05886	1.28556		2.05886	2.05702		2.05865	-0.57842		2.05865	0.57413
2.05916	1.26848		2.05916	2.03148		2.05896	-0.57664		2.05896	0.56095
2.05947	1.2514		2.05947	2.00698		2.05926	-0.57454		2.05926	0.54804
2.05977	1.23666		2.05977	1.99594		2.05957	-0.57183		2.05957	0.53579
2.06008	1.22755		2.06008	2.02397		2.05987	-0.57146		2.05987	0.5276
2.06038	1.21638		2.06038	2.06472		2.06018	-0.57666		2.06018	0.53348
2.06069	1.20441		2.06069	2.09614		2.06048	-0.58187		2.06048	0.54701
2.061	1.20718		2.061	2.12698		2.06079	-0.58708		2.06079	0.55406
2.0613	1.22535		2.0613	2.15641		2.0611	-0.59623		2.0611	0.56058
2.06161	1.25147		2.06161	2.18585		2.0614	-0.61479		2.0614	0.56152
2.06191	1.27256		2.06191	2.21531		2.06171	-0.63334		2.06171	0.55454
2.06222	1.29391		2.06222	2.23853		2.06201	-0.65187		2.06201	0.55342
2.06252	1.3159		2.06252	2.24679		2.06232	-0.66604		2.06232	0.54988
2.06283	1.33788		2.06283	2.25508		2.06262	-0.66991		2.06262	0.54045
2.06313	1.35986		2.06313	2.26335		2.06293	-0.67374		2.06293	0.53117
2.06344	1.3829		2.06344	2.27595		2.06323	-0.67761		2.06323	0.52223
2.06375	1.40845		2.06375	2.29879		2.06354	-0.67732		2.06354	0.51635
2.06405	1.43373		2.06405	2.32165		2.06385	-0.66727		2.06385	0.51983
2.06436	1.45839		2.06436	2.34449		2.06415	-0.6653		2.06415	0.52631
2.06466	1.48037		2.06466	2.35829		2.06446	-0.68251		2.06446	0.52981
2.06497	1.49174		2.06497	2.35051		2.06476	-0.69535		2.06476	0.54365
2.06527	1.48961		2.06527	2.3432		2.06507	-0.69373		2.06507	0.57397
2.06558	1.4771		2.06558	2.33689		2.06537	-0.68034		2.06537	0.61342
2.06589	1.45632		2.06589	2.33371		2.06568	-0.66265		2.06568	0.64781
2.06619	1.42783		2.06619	2.3448		2.06599	-0.6424		2.06599	0.67574
2.0665	1.40107		2.0665	2.3709		2.06629	-0.6162		2.06629	0.69833
2.0668	1.38259		2.0668	2.38911		2.0666	-0.5983		2.0666	0.70915
2.06711	1.37813		2.06711	2.39732		2.0669	-0.60026		2.0669	0.69984
2.06741	1.38306		2.06741	2.40529		2.06721	-0.59906		2.06721	0.6788
2.06772	1.38801		2.06772	2.40884		2.06751	-0.59046		2.06751	0.65439
2.06802	1.39293		2.06802	2.39483		2.06782	-0.59014		2.06782	0.63003
2.06833	1.39195		2.06833	2.3597		2.06812	-0.60965		2.06812	0.60567
2.06864	1.3726		2.06864	2.31781		2.06843	-0.62453		2.06843	0.583
2.06894	1.34549		2.06894	2.29145		2.06874	-0.6284		2.06874	0.56876
2.06925	1.32367		2.06925	2.27837		2.06904	-0.63377		2.06904	0.56398
2.06955	1.29675		2.06955	2.26663		2.06935	-0.64704		2.06935	0.55476
2.06986	1.25544		2.06986	2.25797		2.06965	-0.67128		2.06965	0.54591
2.07016	1.20799		2.07016	2.24934		2.06996	-0.69386		2.06996	0.55466
2.07047	1.16193		2.07047	2.24068		2.07026	-0.70074		2.07026	0.57136
2.07077	1.13095		2.07077	2.22871		2.07057	-0.69399		2.07057	0.58224
2.07108	1.11194		2.07108	2.20879		2.07087	-0.68418		2.07087	0.59772
2.07139	1.09174		2.07139	2.1889		2.07118	-0.66707		2.07118	0.62635
2.07169	1.07083		2.07169	2.16898		2.07149	-0.65175		2.07149	0.66141
2.072	1.05427		2.072	2.14333		2.07179	-0.64498		2.07179	0.695
2.0723	1.03193		2.0723	2.10398		2.0721	-0.64434		2.0721	0.7126
2.07261	0.99968		2.07261	2.06469		2.0724	-0.63486		2.0724	0.71668
2.07291	0.97197		2.07291	2.02539		2.07271	-0.62976		2.07271	0.72297
2.07322	0.95852		2.07322	1.98782		2.07301	-0.64214		2.07301	0.73005
2.07352	0.9551		2.07352	1.95435		2.07332	-0.67523		2.07332	0.72327
2.07383	0.95195		2.07383	1.9293		2.07362	-0.71408		2.07362	0.70805
2.07414	0.94942		2.07414	1.92409		2.07393	-0.73742		2.07393	0.69259
2.07444	0.94716		2.07444	1.91997		2.07424	-0.74754		2.07424	0.67644
2.07475	0.94553		2.07475	1.9183		2.07454	-0.75794		2.07454	0.66397
2.07505	0.9439		2.07505	1.92505		2.07485	-0.76899		2.07485	0.66008
2.07536	0.94228		2.07536	1.95169		2.07515	-0.78808		2.07515	0.65623
2.07566	0.93896		2.07566	1.97419		2.07546	-0.82637		2.07546	0.65234
2.07597	0.93146		2.07597	1.98687		2.07576	-0.86326		2.07576	0.64767
2.07627	0.92581		2.07627	1.99957		2.07607	-0.89267		2.07607	0.64101
2.07658	0.92877		2.07658	2.01225		2.07637	-0.91192		2.07637	0.63434
2.07689	0.94503		2.07689	2.02601		2.07668	-0.93473		2.07668	0.62768
2.07719	0.96902		2.07719	2.04222		2.07699	-0.9677		2.07699	0.62128
2.0775	0.99767		2.0775	2.05846		2.07729	-0.99711		2.07729	0.61554
2.0778	1.04166		2.0778	2.07467		2.0776	-1.01505		2.0776	0.60979
2.07811	1.09654		2.07811	2.09231		2.0779	-1.02928		2.0779	0.60407
2.07841	1.14912		2.07841	2.11323		2.07821	-1.04421		2.07821	0.5942
2.07872	1.1889		2.07872	2.13977		2.07851	-1.06078		2.07851	0.57436
2.07902	1.22424		2.07902	2.18372		2.07882	-1.07318		2.07882	0.55861
2.07933	1.26387		2.07933	2.23301		2.07912	-1.07567		2.07912	0.55258
2.07964	1.30167		2.07964	2.26432		2.07943	-1.07721		2.07943	0.54312
2.07994	1.3396		2.07994	2.27169		2.07974	-1.07648		2.07974	0.52107
2.08025	1.37787		2.08025	2.25727		2.08004	-1.07113		2.08004	0.48702
2.08055	1.41208		2.08055	2.23357		2.08035	-1.05485		2.08035	0.44913
2.08086	1.43651		2.08086	2.21142		2.08065	-1.033		2.08065	0.41194
2.08116	1.46094		2.08116	2.189		2.08096	-0.99096		2.08096	0.3807
2.08147	1.4854		2.08147	2.16599		2.08126	-0.92559		2.08126	0.365
2.08177	1.50354		2.08177	2.14476		2.08157	-0.84834		2.08157	0.36584
2.08208	1.50661		2.08208	2.12761		2.08187	-0.78958		2.08187	0.37816
2.08239	1.5097		2.08239	2.11046		2.08218	-0.75127		2.08218	0.391
2.08269	1.51277		2.08269	2.09334		2.08249	-0.71529		2.08249	0.3942
2.083	1.50987		2.083	2.07878		2.08279	-0.68908		2.08279	0.37957
2.0833	1.49274		2.0833	2.07017		2.0831	-0.68137		2.0831	0.34525
2.08361	1.47564		2.08361	2.06994		2.0834	-0.69829		2.0834	0.30729
2.08391	1.4585		2.08391	2.08961		2.08371	-0.72272		2.08371	0.28027
2.08422	1.44193		2.08422	2.10512		2.08401	-0.74163		2.08401	0.27131
2.08453	1.42658		2.08453	2.11066		2.08432	-0.75989		2.08432	0.27096
2.08483	1.4117		2.08483	2.11623		2.08463	-0.77255		2.08463	0.26215
2.08514	1.39783		2.08514	2.12177		2.08493	-0.77764		2.08493	0.23995
2.08544	1.39125		2.08544	2.12429		2.08524	-0.78833		2.08524	0.20835
2.08575	1.40885		2.08575	2.1195		2.08554	-0.79829		2.08554	0.16937
2.08605	1.44766		2.08605	2.12311		2.08585	-0.80663		2.08585	0.12956
2.08636	1.49712		2.08636	2.14661		2.08615	-0.81493		2.08615	0.10628
2.08666	1.55126		2.08666	2.16908		2.08646	-0.82327		2.08646	0.09755
2.08697	1.61646		2.08697	2.18903		2.08676	-0.83106		2.08676	0.09082
2.08728	1.67691		2.08728	2.21037		2.08707	-0.83764		2.08707	0.08883
2.08758	1.71901		2.08758	2.23924		2.08738	-0.84419		2.08738	0.08683
2.08789	1.74247		2.08789	2.2751		2.08768	-0.85077		2.08768	0.08484
2.08819	1.7571		2.08819	2.29688		2.08799	-0.85906		2.08799	0.07475
2.0885	1.75941		2.0885	2.29791		2.08829	-0.8715		2.08829	0.04549
2.0888	1.75629		2.0888	2.28903		2.0886	-0.87556		2.0886	0.0225
2.08911	1.75123		2.08911	2.27982		2.0889	-0.85984		2.0889	0.01875
2.08941	1.74158		2.08941	2.26976		2.08921	-0.8447		2.08921	0.02889
2.08972	1.73192		2.08972	2.25973		2.08951	-0.83104		2.08951	0.04743
2.09003	1.72229		2.09003	2.24967		2.08982	-0.80939		2.08982	0.06624
2.09033	1.71097		2.09033	2.24351		2.09013	-0.76898		2.09013	0.0857
2.09064	1.69552		2.09064	2.24648		2.09043	-0.73716		2.09043	0.10243
2.09094	1.68007		2.09094	2.24906		2.09074	-0.73259		2.09074	0.11272
2.09125	1.66465		2.09125	2.2506		2.09104	-0.74476		2.09104	0.12303
2.09155	1.64572		2.09155	2.25248		2.09135	-0.75757		2.09135	0.13332
2.09186	1.61839		2.09186	2.24815		2.09165	-0.77114		2.09165	0.14228
2.09216	1.59106		2.09216	2.22732		2.09196	-0.78659		2.09196	0.14797
2.09247	1.56375		2.09247	2.2135		2.09226	-0.80202		2.09226	0.14743
2.09278	1.53237		2.09278	2.21843		2.09257	-0.81747		2.09257	0.12766
2.09308	1.49122		2.09308	2.22861		2.09288	-0.83285		2.09288	0.09694
2.09339	1.45008		2.09339	2.23087		2.09318	-0.84816		2.09318	0.06478
2.09369	1.40896		2.09369	2.21432		2.09349	-0.85925		2.09349	0.03706
2.094	1.36998		2.094	2.19758		2.09379	-0.86047		2.09379	0.02696
2.0943	1.33599		2.0943	2.18044		2.0941	-0.86271		2.0941	0.0398
2.09461	1.30203		2.09461	2.16329		2.0944	-0.86746		2.0944	0.06617
2.09491	1.26804		2.09491	2.14614		2.09471	-0.86421		2.09471	0.09279
2.09522	1.23759		2.09522	2.13536		2.09501	-0.84221		2.09501	0.11983
2.09553	1.2154		2.09553	2.13963		2.09532	-0.82516		2.09532	0.14651
2.09583	1.19325		2.09583	2.1439		2.09563	-0.82679		2.09563	0.16797
2.09614	1.17107		2.09614	2.14819		2.09593	-0.84516		2.09593	0.17941
2.09644	1.1513		2.09644	2.15041		2.09624	-0.86414		2.09624	0.19583
2.09675	1.13714		2.09675	2.14761		2.09654	-0.885		2.09654	0.22691
2.09705	1.12302		2.09705	2.14482		2.09685	-0.91043		2.09685	0.27244
2.09736	1.10891		2.09736	2.14204		2.09715	-0.93583		2.09715	0.33445
2.09766	1.09668		2.09766	2.14512		2.09746	-0.96125		2.09746	0.41085
2.09797	1.08891		2.09797	2.1619		2.09776	-0.98373		2.09776	0.48448
2.09828	1.08587		2.09828	2.17868		2.09807	-0.99935		2.09807	0.54417
2.09858	1.09389		2.09858	2.19548		2.09838	-1.01078		2.09838	0.57837
2.09889	1.10365		2.09889	2.21441		2.09868	-1.00532		2.09868	0.58857
2.09919	1.12463		2.09919	2.23825		2.09899	-0.97976		2.09899	0.58765
2.0995	1.16687		2.0995	2.2621		2.09929	-0.94997		2.09929	0.58038
2.0998	1.21975		2.0998	2.28596		2.0996	-0.93589		2.0996	0.56065
2.10011	1.2686		2.10011	2.3085		2.0999	-0.93565		2.0999	0.53575
2.10041	1.30797		2.10041	2.32778		2.10021	-0.93697		2.10021	0.51503
2.10072	1.33884		2.10072	2.34706		2.10051	-0.9463		2.10051	0.50415
2.10103	1.3497		2.10103	2.36634		2.10082	-0.96289		2.10082	0.49738
2.10133	1.35812		2.10133	2.38212		2.10113	-0.9663		2.10113	0.50029
2.10164	1.36067		2.10164	2.38962		2.10143	-0.95258		2.10143	0.50375
2.10194	1.36325		2.10194	2.39757		2.10174	-0.93745		2.10174	0.50412
2.10225	1.3658		2.10225	2.40654		2.10204	-0.92229		2.10204	0.49197
2.10255	1.36705		2.10255	2.42415		2.10235	-0.90716		2.10235	0.47468
2.10286	1.36514		2.10286	2.46914		2.10265	-0.89397		2.10265	0.45612
2.10317	1.36326		2.10317	2.52671		2.10296	-0.89245		2.10296	0.43006
2.10347	1.36135		2.10347	2.57499		2.10327	-0.90348		2.10327	0.38737
2.10378	1.35788		2.10378	2.62107		2.10357	-0.90522		2.10357	0.32984
2.10408	1.35062		2.10408	2.66199		2.10388	-0.90736		2.10388	0.2745
2.10439	1.3434		2.10439	2.68888		2.10418	-0.91057		2.10418	0.22432
2.10469	1.33614		2.10469	2.6827		2.10449	-0.91374		2.10449	0.17606
2.105	1.3327		2.105	2.67509		2.10479	-0.91695		2.10479	0.13672
2.1053	1.33814		2.1053	2.66413		2.1051	-0.92235		2.1051	0.11568
2.10561	1.35213		2.10561	2.65316		2.1054	-0.93304		2.1054	0.1133
2.10592	1.38614		2.10592	2.6422		2.10571	-0.94369		2.10571	0.1112
2.10622	1.41536		2.10622	2.6322		2.10602	-0.95438		2.10602	0.10977
2.10653	1.43328		2.10653	2.62447		2.10632	-0.96503		2.10632	0.10864
2.10683	1.45125		2.10683	2.617		2.10663	-0.97572		2.10663	0.1081
2.10714	1.46922		2.10714	2.61018		2.10693	-0.98635		2.10693	0.10757
2.10744	1.48673		2.10744	2.60854		2.10724	-0.99699		2.10724	0.10705
2.10775	1.50317		2.10775	2.6232		2.10754	-1.00629		2.10754	0.10653
2.10805	1.51965		2.10805	2.64541		2.10785	-1.01243		2.10785	0.10584
2.10836	1.53614		2.10836	2.65505		2.10815	-1.01854		2.10815	0.10542
2.10867	1.54623		2.10867	2.64871		2.10846	-1.02468		2.10846	0.10567
2.10897	1.54128		2.10897	2.64777		2.10877	-1.03079		2.10877	0.11272
2.10928	1.53638		2.10928	2.65815		2.10907	-1.03693		2.10907	0.14
2.10958	1.53148		2.10958	2.67186		2.10938	-1.04301		2.10938	0.17762
2.10989	1.51964		2.10989	2.68174		2.10968	-1.0491		2.10968	0.21087
2.11019	1.4915		2.11019	2.68248		2.10999	-1.0527		2.10999	0.22842
2.1105	1.46335		2.1105	2.68163		2.11029	-1.0504		2.11029	0.23319
2.1108	1.43523		2.1108	2.67288		2.1106	-1.04805		2.1106	0.23775
[truncated: 27,454 more rows]

## Sheet: Figure 1f
time	control	target			time	control	target
0	0.98	0.43			0	3.99	3.84
1	1.72	0.44			1	3.65	3.81
2	32.35	0.5			2	3.48	3.76
3	88.43	0.66			3	2.76	3.71

## Sheet: Figure 2a
Chemical shift	10	8	6	5	4	3	2	1	0.5	0.1	0
6.00007	6.68886	8.43431	8.12037	6.93816	6.39964	8.0584	6.98819	8.06177	7.10065	8.56594	7.76898
6.00038	6.80915	8.49261	7.95458	7.03132	6.50517	8.11733	6.97849	7.98454	7.10451	8.61504	7.91799
6.00068	6.8255	8.55091	7.78878	7.12448	6.61071	8.00013	6.96878	8.01579	7.10837	8.66413	7.96089
6.00099	6.78229	8.51667	7.84737	7.11465	6.71399	7.86312	6.98658	8.10016	7.05151	8.62619	7.95848
6.00129	6.73907	8.48242	7.90596	7.10481	6.81728	7.7261	7.00437	8.18454	6.92989	8.58824	8.00911
6.0016	6.66663	8.24627	7.96456	7.09498	6.92057	7.57808	7.02216	8.27569	6.8447	8.5503	8.02328
6.0019	6.64616	8.01012	8.02315	7.08514	7.02385	7.43006	7.03996	8.36684	6.75951	8.51236	8.03744
6.00221	6.70284	7.78747	7.93907	7.07012	7.13276	7.343	7.10214	8.39019	6.69363	8.3085	7.93748
6.00252	6.86346	7.56482	7.85499	7.0551	7.24166	7.25593	7.16433	8.41353	6.62776	8.10464	7.83751
6.00282	7.02409	7.54409	7.77091	6.96284	7.33933	7.16887	7.22652	8.32838	6.56592	7.90731	7.9133
6.00313	7.08077	7.52335	7.68683	7.0079	7.437	7.0818	7.28871	8.24323	6.50409	7.70998	8.04213
6.00343	7.11687	7.66246	7.60276	7.2704	7.49196	7.0828	7.22258	8.23719	6.54615	7.46478	8.08144
6.00374	7.101	7.80157	7.51868	7.53289	7.36711	7.0838	7.15646	8.23116	6.65297	7.32403	8.01464
6.00404	7.0494	7.94068	7.4346	7.79539	7.17483	7.08479	7.09033	8.32683	6.72336	7.33341	8.01084
6.00435	7.10174	8.07979	7.35052	8.05789	7.09044	7.08579	7.0242	8.4225	6.79375	7.34279	8.00704
6.00465	7.17358	7.99595	7.40021	8.12012	7.11955	7.16054	6.98042	8.52157	6.84593	7.34674	7.8695
6.00496	7.24542	7.91212	7.4499	8.04502	7.14867	7.23529	6.93663	8.51214	6.8981	7.35068	7.73196
6.00527	7.32375	7.82829	7.4996	7.82686	6.96875	7.31004	6.89285	8.38969	6.95432	7.45907	7.59441
6.00557	7.40209	7.74445	7.54929	7.60871	6.78883	7.38479	6.84906	8.26725	7.01055	7.56746	7.45687
6.00588	7.3245	7.66062	7.58603	7.47353	6.6696	7.4067	6.86027	8.1335	7.08836	7.68238	7.40775
6.00618	7.24691	7.57679	7.62278	7.47567	6.55037	7.42862	6.87147	8.10825	7.23093	7.79729	7.35864
6.00649	7.16282	7.49926	7.65953	7.5379	6.43114	7.45053	6.88268	8.21071	7.33707	7.91221	7.31615
6.00679	7.07874	7.42174	7.69627	7.60013	6.31191	7.47244	6.89389	8.42166	7.44322	8.02712	7.27367
6.0071	7.02399	7.46824	7.72183	7.51895	6.35799	7.54059	7.03294	8.63758	7.49491	8.09613	7.35128
6.0074	6.86529	7.6157	7.74738	7.43777	6.40406	7.60873	7.17199	8.79927	7.5466	8.16513	7.535
6.00771	6.67411	7.80101	7.56581	7.2965	6.45014	7.67688	7.31105	8.88975	7.65901	8.23413	7.65904
6.00802	6.65617	7.81807	7.38423	7.01791	6.49622	7.74502	7.4501	8.98023	7.77141	8.30313	7.78308
6.00832	6.8548	7.65004	7.33211	6.73073	6.42317	7.76033	7.52041	9.0176	7.84739	8.25028	7.91375
6.00863	7.15737	7.48201	7.27999	6.44356	6.35012	7.77564	7.59073	9.05496	7.8586	8.19743	8.04441
6.00893	7.46753	7.30346	7.22787	6.39099	6.27707	7.79095	7.66104	9.09233	7.73085	8.14457	8.17508
6.00924	7.67373	7.12492	7.17576	6.47575	6.20402	7.80625	7.73136	9.12969	7.53834	8.09172	8.30575
6.00954	7.83013	7.20402	7.01576	6.60557	6.37709	7.64434	7.89332	9.13203	7.35054	7.98991	8.30378
6.00985	7.93455	7.28312	6.85576	6.73538	6.55016	7.48242	8.05529	9.13436	7.22752	7.8881	8.30181
6.01015	7.91229	7.36222	6.90289	6.87379	6.83112	7.3205	7.99729	9.13669	7.1571	7.79282	8.30648
6.01046	7.78607	7.44132	6.95002	7.01219	7.11207	7.15858	7.93929	9.13902	7.15145	7.69754	8.31114
6.01077	7.64795	7.39423	6.954	7.17062	7.32785	7.15518	7.78277	9.04416	7.22811	7.57615	8.33791
6.01107	7.50982	7.34714	6.95797	7.32905	7.54362	7.15177	7.62624	8.9493	7.30476	7.5592	8.47079
6.01138	7.42692	7.50196	6.96195	7.47889	7.54362	7.14836	7.68968	8.85443	7.42188	7.62711	8.60367
6.01168	7.24007	7.65677	6.96593	7.62874	7.54362	7.14496	7.75312	8.75957	7.47425	7.79947	8.63044
6.01199	6.95766	7.92398	7.09761	7.57197	7.55472	7.0257	7.84549	8.70624	7.467	7.98094	8.64228
6.01229	6.72723	8.19119	7.22929	7.37786	7.56582	6.90643	7.93786	8.65291	7.45975	8.05796	8.65413
6.0126	6.66896	8.34483	7.15384	7.26101	7.57691	6.78717	7.92024	8.52839	7.44845	7.99137	8.65935
6.0129	6.6107	8.3302	7.07839	7.14415	7.58801	6.66791	7.90263	8.34961	7.43715	7.92479	8.66456
6.01321	6.5416	8.15153	7.11946	7.05305	7.38558	6.63671	7.96063	8.15727	7.45823	7.93001	8.78031
6.01352	6.4725	7.8719	7.16052	6.96194	7.18316	6.60551	8.01863	8.07343	7.47931	7.93523	8.89606
6.01382	6.38067	7.63854	7.20158	6.87084	7.09536	6.57431	8.07663	8.07548	7.50039	7.94044	9.00849
6.01413	6.34081	7.40518	7.24264	6.77973	7.18737	6.54311	8.13462	8.13177	7.52147	7.94566	9.12092
6.01443	6.33885	7.29696	7.4671	6.70865	7.36367	6.66051	8.05858	8.30108	7.49196	7.93021	9.24661
6.01474	6.44083	7.18874	7.69155	6.63757	7.53997	6.77792	7.98254	8.47039	7.46244	7.91476	9.31925
6.01504	6.689	7.28243	7.91601	6.49783	7.72751	6.89532	7.9065	8.63631	7.43293	7.90583	9.2692
6.01535	6.93716	7.37612	8.14047	6.49542	7.91505	7.01273	7.83045	8.80223	7.40342	7.89691	9.11304
6.01565	7.06297	7.56236	8.2592	6.6475	8.02616	7.2182	7.9423	8.80541	7.39819	7.97937	8.90272
6.01596	7.08483	7.74859	8.37794	6.93691	8.13728	7.42366	8.05414	8.7001	7.39296	8.16628	8.6924
6.01627	7.12942	7.93483	8.39311	7.14907	8.2484	7.62913	8.16599	8.65581	7.38773	8.29444	8.47545
6.01657	7.226	8.12106	8.23567	7.36123	8.35952	7.8346	8.27783	8.61152	7.3825	8.4226	8.2585
6.01688	7.36967	8.09313	8.01378	7.47889	8.31639	7.71774	8.26186	8.60608	7.49048	8.50056	8.0678
6.01718	7.4094	8.0652	7.89545	7.45922	8.27326	7.60089	8.2459	8.60064	7.59846	8.57852	7.8771
6.01749	7.22931	7.83535	7.9152	7.5168	8.23014	7.48403	8.00996	8.59521	7.63763	8.55203	7.69303
6.01779	6.94528	7.60551	7.93496	7.57438	8.18701	7.36718	7.77403	8.58977	7.56886	8.52555	7.50896
6.0181	6.73596	7.31467	8.03454	7.50607	8.08994	7.45507	7.54497	8.63857	7.44613	8.45337	7.37905
6.0184	6.63059	7.02383	8.13413	7.43777	7.99287	7.54296	7.31592	8.68738	7.32339	8.38119	7.35525
6.01871	6.64541	6.93701	8.23372	7.29221	7.8958	7.63085	7.30682	8.73619	7.28701	8.41346	7.45414
6.01902	6.71221	7.08575	8.3333	7.28399	7.79873	7.71874	7.29773	8.785	7.31538	8.44572	7.60609
6.01932	6.84397	7.27234	8.15348	7.47389	7.52072	7.56776	7.41466	8.79312	7.32217	8.50736	7.57787
6.01963	7.07968	7.45894	7.97366	7.66379	7.24272	7.41678	7.53158	8.80124	7.32896	8.569	7.54965
6.01993	7.28616	7.66026	7.90387	7.86227	6.96471	7.44193	7.75849	8.80937	7.30741	8.72421	7.52474
6.02024	7.44066	7.86158	8.0067	8.06075	6.68671	7.46708	7.9854	8.81749	7.35063	8.87941	7.49984
6.02054	7.55835	7.91146	8.14188	8.11619	6.55704	7.57588	8.41166	8.7352	7.43567	8.97151	7.4882
6.02085	7.62406	7.96135	8.27707	8.17162	6.42738	7.68469	8.83791	8.65291	7.58547	8.88954	7.47656
6.02115	7.56958	7.80932	8.42304	8.07542	6.5135	7.68782	9.02129	8.57062	7.73528	8.6966	7.46492
6.02146	7.41115	7.6573	8.56902	7.84188	6.59961	7.69095	8.9847	8.48833	7.82032	8.50365	7.45328
6.02177	7.30308	7.63278	8.77702	7.61202	6.71649	7.58125	8.87078	8.47866	7.80147	8.40509	7.49815
6.02207	7.24698	7.60827	8.98503	7.38215	6.83336	7.47155	8.75686	8.46898	7.71786	8.30653	7.54302
6.02238	7.15514	7.58375	8.98591	7.15229	6.95024	7.36185	8.62919	8.39489	7.53711	8.20797	7.58789
6.02268	7.06331	7.55924	8.98678	6.92242	7.06712	7.25215	8.50152	8.42929	7.35636	8.1094	7.63275
6.02299	7.1209	7.43797	8.83663	6.91	7.32335	7.32298	8.55257	8.48742	7.17561	7.93251	7.5892
6.02329	7.17849	7.31671	8.68647	7.0349	7.57958	7.3938	8.60362	8.4913	6.99486	7.75561	7.54564
6.0236	7.20035	7.19544	8.32919	7.08255	7.83582	7.46463	8.65468	8.42399	6.94364	7.57871	7.50872
6.0239	7.27418	7.07418	7.97191	7.13021	8.09205	7.53546	8.70573	8.35667	6.89241	7.40182	7.47179
6.02421	7.30254	7.00444	7.70416	7.27442	8.10722	7.60299	8.6594	8.27241	6.87491	7.16726	7.5443
6.02452	7.22694	6.93471	7.43642	7.41863	8.12239	7.67051	8.61308	8.18814	6.85741	6.9327	7.72291
6.02482	7.18383	6.86497	7.3758	7.63151	8.13756	7.63237	8.56675	8.00216	6.90468	6.94837	7.87167
6.02513	7.1927	6.79524	7.31519	7.70706	8.15273	7.59422	8.52042	7.81618	6.95194	7.13812	7.96739
6.02543	7.16583	6.92952	7.25889	7.57661	8.078	7.4636	8.52909	7.724	7.03698	7.42361	8.01115
6.02574	7.13897	7.0638	7.20259	7.30884	8.00327	7.33299	8.53775	7.74032	7.12203	7.7091	8.05491
6.02604	7.11535	7.00247	7.14629	7.04679	7.92853	7.37189	8.54641	7.8527	7.20302	7.90102	8.09536
6.02635	7.09173	6.94115	7.08999	6.92207	7.8538	7.4108	8.55508	8.01932	7.28401	8.09295	8.13581
6.02666	7.08398	6.92199	6.95157	6.98425	7.73875	7.4441	8.49815	8.21865	7.4246	8.27542	8.09612
6.02696	7.07623	7.00379	6.81315	7.27531	7.62369	7.37172	8.44123	8.52648	7.50043	8.45789	8.05643
6.02727	7.06848	7.12975	6.88185	7.61358	7.50864	7.33237	8.3843	8.8716	7.46158	8.64036	8.01011
6.02757	7.06073	7.25571	6.95056	7.88319	7.39359	7.34585	8.32738	9.03589	7.42273	8.82284	7.9638
6.02788	7.00101	7.27021	7.09262	7.98829	7.34147	7.38576	8.39877	8.85662	7.4284	8.75943	7.83789
6.02818	6.94129	7.2847	7.23468	7.95606	7.28936	7.4785	8.47016	8.56886	7.43407	8.69602	7.60588
6.02849	6.88156	7.18772	7.37675	7.7679	7.23724	7.60426	8.54154	8.3376	7.43569	8.63261	7.3805
6.02879	6.82184	6.98979	7.51881	7.57974	7.18512	7.62435	8.61293	8.10634	7.43731	8.5692	7.26123
6.0291	6.83683	6.77608	7.50661	7.40088	7.0077	7.50794	8.53195	8.03331	7.41128	8.70272	7.18507
6.02941	6.85182	6.56237	7.4944	7.22203	6.83027	7.39153	8.45097	8.06877	7.32048	8.83623	7.21502
6.02971	6.86681	6.48958	7.4822	7.1805	6.59216	7.27182	8.36998	8.0432	7.2054	8.81308	7.40413
6.03002	6.8818	6.58505	7.47	7.13897	6.46194	7.15211	8.289	8.01763	7.09032	8.68548	7.59324
6.03032	6.97259	6.76675	7.33697	7.06311	6.41263	6.94324	8.26301	8.16158	7.06833	8.46867	7.80446
6.03063	7.06337	7.0494	7.20394	6.98724	6.36333	6.7872	8.23702	8.30553	7.1111	8.14741	8.01568
6.03093	7.15416	7.33626	7.07091	6.91138	6.26682	6.75336	8.21103	8.44949	7.22134	7.83051	8.11415
6.03124	7.24495	7.52217	6.93788	6.83552	6.2782	6.82518	8.18503	8.59344	7.33157	7.61805	8.21263
6.03154	7.34832	7.4942	7.02331	6.82716	6.46812	6.92838	8.25155	8.6402	7.37367	7.62917	8.27131
6.03185	7.45169	7.36528	7.10874	6.8188	6.76594	7.03158	8.31807	8.68696	7.35101	7.81436	8.22389
6.03216	7.38831	7.28684	7.19416	6.81044	7.00306	7.14138	8.38459	8.73372	7.30406	7.96691	8.08362
6.03246	7.32494	7.20839	7.27959	6.80208	7.24019	7.25118	8.45111	8.78048	7.25711	8.01502	7.83724
6.03277	7.29404	7.04582	7.17515	6.70646	7.46383	7.25751	8.57262	8.82724	7.28842	8.05443	7.57317
6.03307	7.3671	6.88325	7.07071	6.61084	7.57958	7.26384	8.69413	8.874	7.38449	8.09383	7.30911
6.03338	7.44015	6.66389	6.96627	6.56243	7.75602	7.21073	8.81564	8.92076	7.44008	8.3356	7.14452
6.03368	7.40926	6.54548	6.86183	6.44535	7.93246	7.26329	8.93715	8.96752	7.49567	8.57736	6.97993
6.03399	7.32206	6.51226	6.89547	6.29036	8.09317	7.35879	8.73903	8.899	7.49055	8.70272	6.90487
6.03429	7.23486	6.47903	6.92912	6.2727	8.25388	7.45428	8.5409	8.83049	7.42066	8.82807	6.82981
6.0346	7.14117	6.45212	6.96276	6.45532	8.40784	7.55638	8.34277	8.70094	7.38721	8.74454	6.75476
6.03491	7.04747	6.4252	6.99641	6.70659	8.56181	7.65847	8.14465	8.6799	7.35375	8.661	6.6797
6.03521	7.01224	6.35833	6.96532	6.8277	8.61912	7.70773	8.03817	8.8035	7.31625	8.4121	6.73507
6.03552	6.97702	6.29145	6.93424	6.9488	8.56855	7.75699	7.9317	8.92712	7.27874	8.16319	6.79044
6.03582	6.9418	6.23088	7.11029	7.07419	8.36289	7.80625	7.82523	8.90155	7.24529	7.91428	6.84581
6.03613	6.90657	6.17032	7.28633	7.19958	8.15723	7.85551	7.71875	8.76748	7.21183	7.66538	6.90118
6.03643	6.87473	6.20081	7.28232	7.36316	7.90707	7.80901	7.57716	8.60361	7.16676	7.67586	6.91126
6.03674	6.84289	6.33226	7.27831	7.52673	7.65692	7.7625	7.43556	8.43974	7.18645	7.68635	6.92135
6.03704	6.90417	6.56888	7.2743	7.72034	7.4135	7.71599	7.29397	8.20806	7.16971	7.69031	6.93143
6.03735	6.96545	6.80549	7.27028	7.84528	7.17009	7.66948	7.15237	8.08487	7.15297	7.69427	6.94152
6.03766	6.98666	6.94956	7.27922	7.80429	6.96039	7.60977	7.08181	8.04984	7.21584	7.67648	7.04003
6.03796	6.83463	6.99268	7.28815	7.62597	6.85858	7.55005	7.01124	8.0148	7.2787	7.55423	7.13854
6.03827	6.5884	6.99163	7.29709	7.48198	6.91186	7.53656	7.16064	7.98655	7.33752	7.43852	7.23705
6.03857	6.39414	6.99058	7.30602	7.40665	6.96513	7.62875	7.31004	7.95829	7.39633	7.42725	7.33556
6.03888	6.32223	7.01687	7.3128	7.48081	7.06449	7.76277	7.37008	7.80459	7.42007	7.50193	7.45618
6.03918	6.42357	7.04316	7.31957	7.55498	7.16384	7.89679	7.43012	7.65089	7.37905	7.68105	7.5768
6.03949	6.60396	7.06945	7.32635	7.63343	7.11485	7.86239	7.38018	7.44295	7.37445	7.90587	7.69742
6.03979	6.78435	7.09574	7.33312	7.71189	6.95797	7.77516	7.33024	7.34349	7.36986	7.95661	7.81803
6.0401	6.86728	7.11572	7.54271	7.71023	6.85953	7.77378	7.3559	7.41582	7.32478	7.85939	7.93202
6.04041	6.95022	7.1357	7.7523	7.70858	6.86898	7.87808	7.38157	7.59665	7.27971	7.76217	8.046
6.04071	7.03316	7.15568	7.75476	7.70693	7.02677	8.04843	7.40724	7.71644	7.27107	7.86296	8.21968
6.04102	7.11609	7.17566	7.75723	7.70527	7.18456	8.16594	7.43291	7.83624	7.19766	7.96375	8.28724
6.04132	7.20593	7.3752	7.54285	7.83773	7.2096	8.0959	7.61683	7.94713	7.0934	8.08997	8.30465
6.04163	7.29577	7.57475	7.32847	7.97018	7.23464	7.92019	7.80074	7.94954	6.98913	8.21619	8.32205
6.04193	7.43758	7.76798	7.1141	8.10264	7.32037	7.80061	7.98465	7.86831	6.84439	8.13352	8.3262
6.04224	7.47545	7.96122	6.89972	8.2351	7.29821	7.68104	8.16856	7.67858	6.7644	8.05086	8.33034
6.04254	7.41369	7.95885	6.7587	8.43336	7.24008	7.61431	8.46933	7.42105	6.8099	8.05523	8.34112
6.04285	7.24799	7.85553	6.61768	8.63162	7.18196	7.54757	8.7701	7.34434	6.85539	8.05959	8.24579
6.04316	6.96751	7.81531	6.48745	8.82559	7.05641	7.48414	8.80737	7.45976	6.90898	8.27285	8.21014
6.04346	6.68703	7.77508	6.35722	9.01955	7.03874	7.4207	8.66134	7.68367	6.96257	8.48611	8.1745
6.04377	6.47694	7.78113	6.39852	9.23856	7.19078	7.33856	8.43969	7.80926	7.03842	8.66564	8.17422
6.04407	6.37079	7.88813	6.61242	9.38889	7.34281	7.30925	8.21804	7.93484	7.17903	8.84517	8.17394
6.04438	6.41948	7.93203	6.82633	9.42193	7.50158	7.31297	8.2049	8.06721	7.28321	8.91373	8.17367
6.04468	6.52015	7.97594	6.86762	9.31764	7.66036	7.21101	8.19176	8.19958	7.38739	8.80822	8.17339
6.04499	6.53744	7.95885	6.82693	9.14468	7.68428	7.14207	8.28402	8.27092	7.42007	8.63525	8.06258
6.04529	6.55473	7.84081	6.78624	8.90306	7.70819	7.12597	8.37628	8.34226	7.45275	8.46228	7.95178
6.0456	6.57852	7.66808	6.73476	8.70006	7.73211	7.07355	8.24858	8.35258	7.48542	8.27843	7.85202
6.04591	6.6023	7.3944	6.68329	8.49706	7.75602	7.02112	8.12088	8.47138	7.5181	8.09458	7.75227
6.04621	6.65929	7.07793	6.58184	8.40072	7.73899	7.04589	8.00083	8.55505	7.51135	8.09081	7.73586
6.04652	6.76824	6.76146	6.4804	8.44172	7.72196	7.07066	7.88079	8.63872	7.50461	8.08703	7.8963
6.04682	6.87395	6.48915	6.37896	8.40546	7.70493	7.09542	7.76075	8.72916	7.49786	8.08326	8.16949
6.04713	6.92768	6.31781	6.27752	8.36921	7.68789	7.12019	7.64071	8.81961	7.49111	8.07948	8.44267
6.04743	6.99766	6.24741	6.46089	8.28432	7.73379	7.03818	7.44505	8.85581	7.4304	8.12793	8.60754
6.04774	7.01566	6.27798	6.64425	8.19942	7.7797	6.95617	7.2494	8.89201	7.36969	8.17638	8.7724
6.04805	6.99793	6.48731	6.63127	8.11453	7.8256	6.84775	7.2737	8.92821	7.30897	8.22483	8.88421
6.04835	7.08415	6.69665	6.61829	8.02964	7.8715	6.79216	7.29801	8.96441	7.24826	8.27328	8.88991
6.04866	7.14384	6.9144	6.63228	7.9941	7.83199	6.82243	7.40939	8.9814	7.28266	8.27114	8.78729
6.04896	7.15155	7.03119	6.81888	7.95856	7.79248	6.90554	7.52077	8.99839	7.31707	8.26899	8.57856
6.04927	7.19825	7.10382	7.11551	7.95735	7.75297	7.13725	7.74213	9.0764	7.31504	8.26685	8.42288
6.04957	7.24495	7.17645	7.41215	7.88748	7.71346	7.42181	7.96349	9.04592	7.37778	8.26471	8.2672
6.04988	7.21151	7.2638	7.50381	7.70889	7.68069	7.6205	8.13674	8.91373	7.4756	7.92965	8.16458
6.05018	7.23006	7.35115	7.59547	7.46164	7.64793	7.71351	8.30998	8.78154	7.57342	7.59459	8.06196
6.05049	7.28433	7.4385	7.68714	7.17147	7.55447	7.7636	8.37324	8.64256	7.71171	7.37703	7.91292
6.0508	7.23466	7.52585	7.7788	7.01863	7.56891	7.81368	8.4365	8.50359	7.78524	7.33355	7.65776
6.0511	7.13518	7.59821	7.91847	7.05005	7.6585	7.89776	8.40911	8.45178	7.75935	7.44278	7.36005
6.05141	7.13964	7.67058	8.05814	7.08148	7.74809	7.98183	8.38173	8.39997	7.73346	7.65647	7.06234
6.05171	7.24914	7.74294	8.19781	7.12149	7.84442	8.01967	8.24436	8.34816	7.69948	7.82228	6.87075
6.05202	7.35864	7.81531	8.33748	7.1615	7.94075	7.95183	8.10699	8.29635	7.6655	7.98809	6.856
6.05232	7.42482	7.87715	8.3779	7.09422	8.0236	7.87519	7.89858	8.40728	7.5789	8.18655	7.04463
6.05263	7.43904	7.939	8.41832	7.02694	8.10645	7.79855	7.69018	8.51821	7.42753	8.385	7.23325
6.05293	7.45	7.99454	8.45875	7.00687	8.17806	7.82758	7.59864	8.62914	7.28022	8.58345	7.4263
6.05324	7.51294	8.05008	8.49917	6.91813	8.24966	8.03274	7.6904	8.74008	7.19766	8.7819	7.61935
6.05355	7.6403	8.07617	8.39179	6.88519	8.24261	8.25441	7.88985	8.89508	7.20483	8.83946	7.86988
6.05385	7.71569	8.00131	8.28442	6.98957	8.05573	8.47608	8.0893	9.05009	7.27676	8.89702	8.01429
6.05416	7.70229	7.87176	7.96992	7.01241	7.70029	8.55685	8.08024	9.2051	7.37702	8.74569	8.00618
6.05446	7.58494	7.64126	7.65541	7.03526	7.45273	8.53195	8.07118	9.3601	7.47729	8.59436	7.99806
6.05477	7.39721	7.38342	7.46174	7.0581	7.376	8.46961	8.28438	9.5558	7.54652	8.4735	8.01426
6.05507	7.10553	7.12558	7.26806	7.08094	7.40715	8.40728	8.49758	9.75149	7.55099	8.35263	8.03046
6.05538	6.81386	6.9729	7.28151	7.10379	7.44504	8.33835	8.71078	9.9404	7.52712	8.23176	8.04003
6.05568	6.62613	6.92117	7.29496	7.12663	7.37505	8.26941	8.92398	10.1293	7.50326	8.1109	8.0496
6.05599	6.53504	7.05706	7.41687	7.14961	7.33452	8.23432	8.8503	10.1586	7.53794	8.09898	7.99499
6.0563	6.54789	7.19295	7.53877	7.17258	7.29399	8.19923	8.77662	10.0794	7.57261	8.08706	7.83427
6.0566	6.58349	7.32883	7.66067	7.05823	7.24672	8.16415	8.59296	9.90522	7.66801	8.07515	7.73987
6.05691	6.67106	7.46472	7.78258	6.94388	7.19945	8.12906	8.40929	9.62258	7.7634	8.06323	7.64547
6.05721	6.80519	7.51017	7.80955	6.89533	7.04879	8.08737	8.21876	9.28795	7.81832	8.10354	7.6417
6.05752	6.93932	7.45467	7.83652	6.84679	6.89813	8.04568	8.02822	8.95332	7.80847	8.14384	7.74405
6.05782	7.11569	7.28769	7.65636	6.93557	6.75421	8.00398	8.05765	8.55088	7.72712	8.18415	7.88176
6.05813	7.396	7.12071	7.4762	7.02435	6.61029	7.96229	8.08708	8.25694	7.64577	8.22445	8.01948
6.05843	7.70825	6.97372	7.4255	7.08881	6.59673	7.81602	8.05694	8.1246	7.64469	8.27727	8.10192
6.05874	7.91655	6.82672	7.37479	7.15327	6.69106	7.66976	8.02679	7.99227	7.64362	8.33009	8.00752
6.05905	8.01008	6.62925	7.32409	7.34648	6.87305	7.41782	7.99664	7.86672	7.64254	8.38291	7.80701
6.05935	8.1036	6.53273	7.27339	7.53969	7.16293	7.16587	7.9665	7.74116	7.64147	8.43572	7.6065
6.05966	8.16356	6.58344	7.22268	7.68426	7.38987	6.8743	7.9501	7.7128	7.59452	8.71266	7.46126
6.05996	8.11958	6.7351	7.17198	7.6915	7.50892	6.58273	7.93371	7.68445	7.54757	8.9896	7.42212
6.06027	7.99654	6.82998	7.12128	7.63866	7.54032	6.44968	7.91731	7.59506	7.52896	9.02284	7.3233
6.06057	7.82154	6.75659	7.07057	7.58582	7.46383	6.42229	7.90091	7.61416	7.5751	8.88199	7.22448
6.06088	7.65668	6.61945	7.07044	7.61524	7.31534	6.47926	8.09889	7.73513	7.62226	8.72171	7.09789
6.06118	7.59577	6.48232	7.0703	7.64465	7.16686	6.6419	8.29688	7.85609	7.66942	8.66586	6.97129
6.06149	7.58467	6.43562	7.2773	7.61399	6.95769	6.92233	8.4834	8.04486	7.65317	8.74928	6.8447
6.0618	7.67752	6.38892	7.48429	7.44599	6.8564	7.25559	8.66993	8.12513	7.57215	8.8327	6.71811
6.0621	7.80177	6.34222	7.45395	7.24652	6.91695	7.57014	8.68461	7.95904	7.49114	8.78338	6.72858
6.06241	7.87405	6.29552	7.42361	7.04706	7.08538	7.70856	8.51598	7.79294	7.47488	8.73407	6.73904
6.06271	7.84021	6.3603	7.39327	6.99922	7.19313	7.65985	8.45047	7.62006	7.52204	8.68475	6.74951
6.06302	7.63313	6.52603	7.36293	7.08872	7.30088	7.50547	8.38495	7.44718	7.5692	8.63544	6.75997
6.06332	7.40709	6.74539	7.47714	7.30196	7.25016	7.32576	8.39734	7.49017	7.57521	8.56708	6.76491
6.06363	7.23303	6.96475	7.59136	7.65252	7.09156	7.1989	8.40972	7.53315	7.51645	8.49872	6.76985
6.06393	7.14018	7.18411	7.80267	8.00738	6.93296	7.18761	8.42211	7.57613	7.43881	8.43037	6.92732
6.06424	7.15128	7.40347	7.84137	8.22491	6.88225	7.28201	8.4345	7.61911	7.36117	8.36201	7.19091
6.06455	7.27283	7.50715	7.64921	8.26362	6.88099	7.50079	8.35523	7.78189	7.39146	8.24144	7.53628
6.06485	7.49832	7.50988	7.45705	8.23367	6.87972	7.71957	8.27597	7.94466	7.57287	8.12086	7.88166
6.06516	7.79853	7.39062	7.2541	8.17367	6.89194	7.94495	8.1967	8.16847	7.81364	8.00028	8.11429
6.06546	8.04676	7.1704	7.05115	7.97635	6.90417	8.17034	8.11744	8.28378	8.0544	7.87971	8.17007
6.06577	8.1187	6.84762	6.90673	7.78319	6.92046	8.2443	8.09084	8.28625	8.18736	7.75906	8.1049
6.06607	8.08669	6.52484	6.76231	7.59003	7.04464	8.31826	8.06424	8.28872	8.21239	7.63841	7.93361
6.06638	8.1099	6.36401	6.61788	7.53991	7.10814	8.18087	8.03764	8.28441	8.14701	7.51777	7.73468
6.06668	8.13311	6.20318	6.47346	7.62713	7.17164	8.04347	8.01104	8.2801	8.08164	7.39712	7.48271
6.06699	8.0697	6.22323	6.49733	7.7029	7.30481	7.84003	7.90195	8.40237	7.9704	7.49407	7.30037
6.0673	8.00629	6.24327	6.5212	7.77867	7.43798	7.6366	7.79286	8.52464	7.85915	7.59102	7.11802
6.0676	7.94288	6.36427	6.54506	7.7257	7.57116	7.64451	7.90374	8.64691	7.81267	7.47908	6.93237
6.06791	7.87947	6.48528	6.56893	7.67273	7.70433	7.65242	8.01462	8.76918	7.76618	7.36714	6.74671
6.06821	7.95032	6.50848	6.35655	7.60759	7.80379	7.76711	8.18507	8.86432	7.89037	7.10614	6.74895
6.06852	8.02118	6.53168	6.14416	7.54246	7.90325	7.8818	8.35552	8.95947	8.01456	6.84515	6.7512
6.06882	8.09203	6.46444	6.04828	7.47733	8.0027	7.78513	8.30601	9.05461	8.13875	6.79305	6.76008
6.06913	8.16289	6.3972	6.12501	7.4122	8.10216	7.68847	8.25649	9.14976	8.26294	6.74094	6.76895
6.06943	8.07782	6.40358	6.39592	7.46436	8.0308	7.74592	8.21614	9.04599	8.25086	6.74977	6.80767
6.06974	7.99275	6.57821	6.7704	7.51653	7.95944	7.80336	8.1758	8.94223	8.23878	6.75859	6.9525
6.07005	7.91418	6.89376	7.09741	7.5687	7.88807	7.96649	8.13545	8.83847	8.11876	6.76741	7.16697
6.07035	7.83561	7.20931	7.42442	7.62087	7.81671	8.12961	8.0951	8.73471	7.99875	6.77623	7.32838
6.07066	7.77247	7.43745	7.73417	7.60554	7.75005	8.16573	8.06979	8.64903	8.00623	6.87699	7.31722
6.07096	7.81328	7.66558	8.04392	7.5902	7.6834	8.20185	8.04448	8.56335	8.01372	6.97775	7.19996
6.07127	7.85409	7.65815	8.40113	7.57487	7.62348	8.13229	8.01916	8.47767	8.08596	7.0785	7.03627
6.07157	7.79095	7.65073	8.65478	7.55954	7.56357	8.06274	7.99385	8.39199	8.15821	7.17926	6.87258
6.07188	7.68882	7.60544	8.74877	7.50987	7.55985	7.85668	7.96854	8.30631	8.15085	7.15816	6.78405
6.07219	7.5867	7.56016	8.67016	7.46021	7.66401	7.65063	7.94323	8.22063	8.14349	7.13707	6.74857
6.07249	7.64484	7.51487	8.47503	7.41054	7.70749	7.55686	7.91792	8.13495	8.13614	7.11597	6.76616
6.0728	7.70297	7.46959	8.2799	7.36088	7.75097	7.63921	7.89261	8.04927	8.12878	7.09487	6.83679
6.0731	7.74269	7.67774	8.13224	7.44925	7.65341	7.7667	7.88333	7.89352	8.03979	7.22065	6.91517
6.07341	7.67847	7.8859	7.98458	7.53763	7.55584	7.89418	7.87406	7.73777	7.95081	7.34643	7.09965
6.07371	7.56877	8.08353	7.83692	7.62601	7.46502	7.927	7.86479	7.58203	7.79707	7.47221	7.42893
6.07402	7.45907	8.28117	7.68926	7.71439	7.37421	7.95981	7.85552	7.42628	7.64332	7.59799	7.75821
6.07432	7.22809	8.28741	7.5416	7.76844	7.13055	7.87375	7.76147	7.61409	7.55299	7.95224	8.0278
6.07463	6.99712	8.1254	7.39394	7.82248	6.99477	7.78768	7.66741	7.80191	7.46266	8.30649	8.12054
6.07494	6.71417	8.05803	7.25707	7.87653	7.08601	7.59594	7.57336	7.98973	7.52343	8.54977	8.10054
6.07524	6.53517	7.99066	7.1202	7.93058	7.28514	7.40419	7.47931	8.17754	7.58421	8.61898	8.08054
6.07555	6.54786	7.95126	6.91607	7.86616	7.38165	7.28404	7.57616	8.38574	7.70429	8.61391	8.06403
6.07585	6.6645	7.91186	6.88455	7.80174	7.29835	7.16388	7.673	8.59393	7.82437	8.60885	8.04752
6.07616	6.72916	7.87245	6.96306	7.73732	7.1139	7.25507	7.87982	8.80213	7.83651	8.49498	7.81879
6.07646	6.79382	7.83305	7.04158	7.67291	6.92945	7.34626	8.08665	9.01032	7.84865	8.5552	7.59006
6.07677	6.86498	7.87357	7.15678	7.80304	6.81019	7.51892	8.18808	8.92468	7.83381	8.87652	7.31491
6.07707	6.93614	7.91409	7.27197	7.93317	6.79881	7.69157	8.2895	8.83904	7.81897	9.19785	7.03975
6.07738	7.0073	8.04505	7.38717	8.05472	6.78743	7.65287	8.28094	8.75339	7.80413	9.31898	6.71155
6.07769	7.07846	8.17601	7.50236	8.17627	6.66816	7.61417	8.27239	8.66775	7.78929	9.19642	6.48945
6.07799	7.1323	8.29645	7.65208	8.19983	6.55508	7.53474	8.3131	8.39902	7.85742	8.952	6.51383
6.0783	7.18614	8.24864	7.80179	8.08606	6.44199	7.45531	8.3538	8.13029	7.92556	8.70758	6.64433
6.0786	7.23997	8.0599	7.74438	8.05812	6.32217	7.37588	8.186	7.98362	7.99369	8.44793	6.75161
6.07891	7.29381	7.87117	7.68697	8.03018	6.20234	7.29645	8.0182	8.01777	8.06182	8.18828	6.80584
6.07921	7.30216	7.81705	7.65976	8.14815	6.25333	7.21703	7.86873	8.14685	8.03686	8.27243	6.89655
6.07952	7.31052	7.76292	7.63256	8.40345	6.30432	7.1376	7.90256	8.38443	8.0119	8.35658	6.98725
6.07982	7.43366	7.7088	7.60535	8.65875	6.35532	7.05817	8.05325	8.57228	7.98694	8.44072	7.06801
6.08013	7.66074	7.65467	7.57815	8.77672	6.40631	6.97874	8.20394	8.76014	7.96198	8.52487	7.14877
6.08044	7.86982	7.50472	7.51534	8.80699	6.40364	6.93399	8.2435	8.75742	7.91329	8.48567	7.19084
6.08074	8.0789	7.35476	7.45253	8.83725	6.40097	6.88923	8.28306	8.7547	7.86459	8.44647	7.1268
6.08105	8.18404	7.30577	7.38973	8.85893	6.40505	7.05583	8.32262	8.75198	7.88065	8.40727	7.06608
6.08135	8.28917	7.25677	7.32692	8.88062	6.40912	7.22243	8.36218	8.74926	7.89672	8.36807	7.11146
6.08166	8.338	7.30241	7.22528	8.85938	6.36599	7.33619	8.43611	8.62222	7.99508	8.32887	7.25522
6.08196	8.28288	7.34806	7.12364	8.83815	6.43075	7.44994	8.51004	8.49519	8.09345	8.28967	7.45204
6.08227	8.11298	7.22545	7.02199	8.89416	6.64386	7.45803	8.47399	8.48343	8.12705	8.25046	7.62564
6.08257	7.83913	7.10284	6.92035	8.81285	6.85697	7.46611	8.43793	8.65249	8.16065	8.21126	7.79924
6.08288	7.67681	7.06541	6.88451	8.61637	6.84643	7.46319	8.31596	8.9583	8.12005	8.08938	7.85237
6.08319	7.68774	7.02797	6.84868	8.4199	6.72801	7.46026	8.19398	9.26411	8.07945	7.96749	7.90549
6.08349	7.83077	7.0915	7.01997	8.1376	6.68151	7.56302	8.21865	9.36424	8.10361	7.8456	7.95861
6.0838	7.9738	7.15502	7.19126	7.99263	6.63501	7.66577	8.3533	9.46436	8.19253	7.72372	8.01174
6.0841	7.97174	7.15755	7.27625	8.07939	6.66943	7.75531	8.37109	9.3927	8.32597	7.80637	8.01181
6.08441	7.86573	7.16008	7.36124	8.16616	6.88366	7.84485	8.20558	9.32104	8.35148	7.88902	8.01188
6.08471	7.71424	7.16261	7.2391	8.26152	7.20577	7.82872	7.93009	9.24938	8.29064	7.76278	8.01195
6.08502	7.56275	7.16514	7.11696	8.35687	7.52789	7.81258	7.6546	9.17773	8.2298	7.63654	8.01202
6.08532	7.46675	7.04684	6.97766	8.32459	7.63163	7.69294	7.56305	9.15488	8.22198	7.46759	7.92542
6.08563	7.37075	6.92853	6.83836	8.29232	7.62749	7.5733	7.47151	9.13203	8.21416	7.29863	7.83883
6.08594	7.27476	6.91118	6.69906	8.26004	7.68403	7.34798	7.59993	9.10917	8.20634	7.12967	7.75886
6.08624	7.17876	6.89383	6.55976	8.22777	7.74057	7.12267	7.72835	9.08632	8.19851	6.96071	7.6789
6.08655	7.23869	7.05525	6.56286	8.16116	7.92074	6.91276	7.93238	9.06347	8.1772	7.03981	7.65641
6.08685	7.29861	7.21667	6.56597	8.09455	8.1009	6.70286	8.13641	9.04062	8.15589	7.11891	7.74004
6.08716	7.30007	7.27714	6.57554	8.02794	8.27432	6.7043	8.23046	9.01777	8.13457	7.19801	7.82366
6.08746	7.40547	7.33761	6.58511	7.96133	8.44774	6.70575	8.32452	8.99492	8.11326	7.27711	7.80118
6.08777	7.55743	7.41911	6.67776	7.85109	8.47843	6.88552	8.5022	9.0218	8.11016	7.42475	7.67811
6.08807	7.7094	7.50061	6.87396	7.74086	8.40124	7.06529	8.67988	9.04868	8.10706	7.57239	7.55504
6.08838	7.86786	7.48115	7.0637	7.63062	8.38473	7.13939	8.74071	9.07555	8.04595	7.72003	7.42534
6.08869	8.02632	7.4617	7.14986	7.52038	8.36823	7.21348	8.61823	9.10243	7.98484	7.86767	7.29563
6.08899	8.06351	7.22351	7.05048	7.45878	8.17416	7.21493	8.44076	8.94396	7.97499	8.04577	7.15046
6.0893	8.10069	6.98532	6.84753	7.39717	7.98009	7.21637	8.2633	8.78549	8.07308	8.22388	7.00528
6.0896	8.13788	6.84808	6.64458	7.34416	7.78602	7.21782	8.07437	8.63833	8.21839	8.19309	6.76063
6.08991	8.17507	6.71085	6.5452	7.29114	7.59195	7.21926	7.88545	8.49116	8.36371	8.1623	6.51598
6.09021	8.07488	6.68574	6.62921	7.21756	7.45547	7.09811	7.83028	8.4474	8.43123	8.13927	6.30973
6.09052	7.97468	6.66063	6.81679	7.2813	7.319	6.97695	7.77511	8.58447	8.49875	8.11624	6.2096
6.09082	7.87449	6.73648	7.09498	7.4881	7.18252	7.06715	7.71994	8.82551	8.50151	8.0932	6.22884
6.09113	7.7743	6.81233	7.47674	7.6949	7.04605	7.15734	7.66477	9.06655	8.50428	8.07017	6.30113
6.09144	7.62213	6.91762	7.87576	7.87023	6.87586	7.37523	7.7402	9.06347	8.45307	8.19074	6.34911
6.09174	7.46996	7.02291	8.17121	7.90823	6.70567	7.59312	7.81563	8.87958	8.40186	8.31132	6.34403
6.09205	7.3178	7.22916	8.32211	7.79459	6.69057	7.70533	7.78108	8.7974	8.35066	8.4319	6.31243
6.09235	7.16563	7.43541	8.23136	7.68095	6.78335	7.81754	7.74654	8.71521	8.29945	8.55248	6.38693
6.09266	7.09305	7.67531	7.97123	7.48935	6.90199	7.78114	7.67876	8.64772	8.21249	8.5066	6.52886
6.09296	7.02047	7.91521	7.71111	7.29775	7.02062	7.74475	7.61099	8.58023	8.12553	8.46071	6.67079
6.09327	6.94789	7.91955	7.43588	7.24348	7.146	7.60268	7.76318	8.51274	8.03857	8.41483	6.81935
6.09357	6.8753	7.92388	7.16065	7.18921	7.27138	7.46061	7.91538	8.44525	7.95161	8.36895	6.96791
6.09388	6.77674	7.98291	7.10981	7.14639	7.2574	7.21507	8.02862	8.39132	7.94021	8.32742	7.04131
6.09419	6.67817	8.04193	7.05898	7.10356	7.24342	6.96952	8.14186	8.33739	7.9288	8.28589	7.11471
6.09449	6.5796	7.93269	7.21527	7.06074	7.22944	6.62931	8.2551	8.28346	7.9174	8.45325	7.2279
6.0948	6.48103	7.82346	7.37156	7.01791	7.21547	6.2891	8.36834	8.22953	7.90599	8.62061	7.4472
6.0951	6.40686	7.69582	7.43396	7.04344	7.18849	6.12023	8.28234	8.15194	7.93976	8.70727	7.7848
6.09541	6.33269	7.56818	7.49636	7.06896	7.16152	6.12749	8.19635	8.07435	7.97354	8.79394	8.0163
6.09571	6.26501	7.54149	7.55876	7.09449	7.07386	6.24703	8.11035	8.21374	8.00731	8.86972	8.02341
6.09602	6.19734	7.51481	7.62116	7.12001	7.09409	6.36657	8.02436	8.35314	8.04108	8.94551	7.92442
6.09633	6.36571	7.52388	7.57568	7.22565	7.24468	6.3342	8.03001	8.49254	8.21517	8.97559	7.76905
6.09663	6.63804	7.53295	7.53021	7.33128	7.39528	6.30183	8.03567	8.63194	8.38926	8.83161	7.66674
6.09694	6.85189	7.44106	7.48473	7.43692	7.39752	6.48081	8.04133	8.55434	8.56334	8.44827	7.67717
6.09724	7.06574	7.24822	7.43925	7.54255	7.29189	6.65979	8.04698	8.47675	8.73743	8.06493	7.79372
6.09755	7.27851	7.07221	7.46066	7.60885	7.12556	6.8861	7.95297	8.48844	8.82045	7.75666	7.94563
6.09785	7.49128	7.06445	7.48207	7.67514	6.95923	7.11242	7.85895	8.50013	8.90347	7.62247	8.04448
6.09816	7.70405	7.1913	7.50347	7.74144	6.948	7.23306	7.76494	8.51182	8.98649	7.59925	8.02728
6.09846	7.91682	7.31815	7.52488	7.80773	7.04464	7.35369	7.67092	8.52351	9.0695	7.57603	7.90397
6.09877	7.86972	7.48707	7.54629	7.79392	7.26941	7.47433	7.77854	8.46739	9.13093	7.67248	7.8105
6.09908	7.82262	7.65599	7.56769	7.7801	7.60206	7.59497	7.88616	8.41127	9.19237	7.76894	7.71703
6.09938	7.77552	7.8249	7.5891	7.76629	7.93471	7.60333	7.99378	8.35515	9.18903	7.86539	7.62025
6.09969	7.72841	7.99382	7.61051	7.75248	8.15948	7.43557	8.1014	8.29903	9.1857	7.96185	7.52347
6.09999	7.67698	8.14591	7.70919	7.81189	8.30094	7.17217	7.99264	8.18655	9.10319	8.19022	7.50212
6.1003	7.62555	8.298	7.80786	7.8713	8.33451	6.90877	7.88387	8.07406	9.02068	8.41859	7.53383
6.1006	7.57412	8.28183	7.90654	7.93071	8.20626	6.84572	7.78656	7.96158	8.87341	8.53599	7.56885
6.10091	7.52268	8.26566	8.00521	7.99012	8.078	6.78266	7.68925	7.84909	8.72613	8.47931	7.55082
6.10121	7.49724	8.16326	7.91402	7.95512	7.92502	6.81648	7.66297	7.70496	8.58561	8.32907	7.46979
6.10152	7.47179	8.06086	7.82283	7.92012	7.77204	6.85029	7.82	7.56084	8.44508	8.17883	7.44181
6.10183	7.44635	7.8575	7.73164	7.88511	7.6258	6.88411	8.09388	7.63369	8.35177	8.2266	7.52989
6.10213	7.4209	7.65415	7.64045	7.85011	7.47956	6.91792	8.36776	7.70655	8.3664	8.27437	7.72408
6.10244	7.36568	7.52493	7.65713	7.76146	7.45863	6.84716	8.47667	7.80089	8.45794	8.32812	7.90722
6.10274	7.31045	7.39571	7.67382	7.67282	7.54559	6.7764	8.58558	7.89522	8.54947	8.38187	8.0373
6.10305	7.25523	7.50206	7.69051	7.7215	7.78763	6.70564	8.47452	7.98955	8.58299	8.43562	8.09775
6.10335	7.20001	7.6084	7.7072	7.77018	8.02968	6.63488	8.36347	8.08388	8.61651	8.48937	8.15819
6.10366	7.30071	7.65796	7.49949	7.8017	8.22677	6.75786	8.25241	8.10136	8.59606	8.53007	8.19322
6.10396	7.40141	7.70751	7.29179	7.83321	8.42386	6.88084	8.14135	8.11885	8.57561	8.57077	8.22824
6.10427	7.50211	7.65612	7.08409	7.62154	8.60971	7.00382	8.25026	8.13633	8.55517	8.61147	8.32295
6.10458	7.60281	7.60472	6.87639	7.27254	8.79556	7.1268	8.35917	8.15381	8.53472	8.65216	8.31155
6.10488	7.67224	7.47882	6.86998	6.89399	8.89593	7.0657	8.47227	7.98514	8.51558	8.57439	8.22468
6.10519	7.74168	7.35292	6.86358	6.51544	8.81649	7.00461	8.58537	7.81646	8.49643	8.49662	8.13781
6.10549	7.81111	7.22703	6.85717	6.28853	8.65839	6.94352	8.4785	7.58676	8.47729	8.41884	8.04431
6.1058	7.88055	7.10113	6.85077	6.19894	8.50028	6.88242	8.37163	7.46555	8.45815	8.34107	7.95081
6.1061	7.86336	7.0867	6.96519	6.31249	8.43208	6.94462	8.31059	7.48222	8.43901	8.44172	7.87057
6.10641	7.84617	7.07227	7.07961	6.56336	8.36387	7.00681	8.24955	7.49889	8.41987	8.54238	7.79033
6.10671	7.82898	7.05785	7.19403	6.81424	8.29567	7.06901	8.18851	7.52234	8.40073	8.64303	7.71672
6.10702	7.81179	7.04342	7.30845	6.92779	8.22747	7.1312	8.12746	7.54579	8.38158	8.74369	7.64312
6.10733	7.79568	7.16623	7.50809	6.90472	8.26828	7.14276	8.06986	7.57263	8.45486	8.67299	7.52419
6.10763	7.77958	7.28904	7.70774	6.74432	8.30909	7.15432	8.01225	7.59947	8.52814	8.60229	7.51138
6.10794	7.76347	7.41185	7.90738	6.65259	8.3499	7.16587	7.95465	7.62631	8.63785	8.32269	7.64446
6.10824	7.74736	7.53466	8.10703	6.56086	8.3907	7.17743	7.89705	7.65315	8.68279	8.0431	7.77755
6.10855	7.95864	7.65115	8.08228	6.5006	8.29665	7.10093	7.85319	7.68	8.62385	7.80921	7.76916
6.10885	8.16993	7.76765	8.05754	6.44034	8.2026	7.02442	7.80933	7.70684	8.56491	7.57531	7.65465
6.10916	8.27076	7.93463	8.03279	6.51741	8.10855	6.94792	7.76547	7.73368	8.50596	7.55031	7.59984
6.10946	8.19835	8.00065	8.00805	6.59448	8.0145	6.87141	7.72162	7.76052	8.44702	7.5253	7.54502
6.10977	8.07004	7.93798	8.13231	6.72904	7.91427	6.89508	7.70526	7.82254	8.45587	7.72088	7.56979
6.11008	7.94173	7.77436	8.25657	6.86359	7.81404	6.91875	7.6889	7.88455	8.52949	7.91646	7.59455
6.11038	7.80259	7.66121	8.38084	6.86082	7.71381	6.94241	7.8925	7.94657	8.56668	8.00759	7.553
6.11069	7.66345	7.54806	8.5051	6.85805	7.61358	6.96608	8.0961	8.00859	8.60386	8.09873	7.61756
6.11099	7.63259	7.51274	8.50854	6.82095	7.51335	6.98975	8.41427	8.05478	8.6451	8.02884	7.68875
6.1113	7.60173	7.47741	8.51198	6.78384	7.41312	7.01342	8.73244	8.10098	8.68633	7.95896	7.65382
6.1116	7.57087	7.53673	8.51542	6.88407	7.31289	7.04369	8.95437	8.08614	8.72757	7.88254	7.62554
6.11191	7.54001	7.59604	8.51886	6.98429	7.21266	7.07396	8.95634	8.1798	8.7688	7.80613	7.70336
6.11221	7.57303	7.67219	8.5169	7.10669	7.18323	7.17248	8.81625	8.30398	8.75742	7.74495	7.81213
6.11252	7.60606	7.64738	8.51494	7.22909	7.1538	7.37667	8.67616	8.42815	8.74603	7.57932	7.9209
6.11283	7.63908	7.5174	8.51299	7.29141	7.12436	7.6205	8.52232	8.34664	8.73465	7.32013	8.04293
6.11313	7.67211	7.38743	8.51103	7.21639	7.09493	7.6882	8.36848	8.01198	8.72327	7.16539	8.16496
6.11344	7.79176	7.31845	8.31921	7.10991	7.07225	7.70306	8.1459	7.60724	8.7699	7.23476	8.27373
6.11374	7.91141	7.35043	8.12739	7.00343	7.04956	7.71792	7.92332	7.311	8.81653	7.47821	8.48861
6.11405	8.03106	7.49387	7.93556	6.88836	7.02687	7.72177	7.70075	7.19785	8.82673	7.73472	8.70349
6.11435	8.15071	7.63732	7.74374	6.77329	7.00419	7.72562	7.47817	7.26551	8.9017	7.99122	8.81226
6.11466	7.96375	7.71665	7.66	6.77061	7.02754	7.55645	7.5898	7.41653	9.00679	8.21113	8.81796
6.11496	7.7768	7.79598	7.57626	6.76793	7.0509	7.38727	7.70143	7.56755	9.11188	8.43103	8.82366
6.11527	7.58985	7.87531	7.49252	6.76525	7.17539	7.21809	7.81306	7.72308	9.22101	8.54649	8.81609
6.11558	7.4029	7.95464	7.40878	6.76256	7.29989	7.04892	7.92468	7.87862	9.33015	8.48788	8.80853
6.11588	7.42817	7.92671	7.38976	6.65688	7.50306	6.9678	7.94466	8.11327	9.34215	8.3901	8.69486
6.11619	7.45345	7.89878	7.37075	6.55121	7.59834	6.88669	7.96464	8.23942	9.35414	8.39676	8.47507
6.11649	7.47873	7.87084	7.35173	6.44553	7.4711	6.80557	7.98462	8.20961	9.36614	8.61232	8.16907
6.1168	7.504	7.84291	7.33272	6.33985	7.16405	6.72446	8.00459	8.1798	9.37813	8.93231	7.75696
6.1171	7.63106	7.8644	7.24898	6.33788	6.88004	6.73691	7.98218	8.20989	9.34965	9.131	7.29954
6.11741	7.75812	7.8859	7.16524	6.33591	6.77584	6.74936	7.95977	8.23998	9.32117	9.15562	6.94822
6.11772	7.78123	7.90108	7.28862	6.33395	6.82223	6.76182	7.93736	8.27007	9.29269	9.07579	6.8246
6.11802	7.6311	7.91626	7.41201	6.33198	6.97651	6.77427	7.91495	8.30017	9.26421	8.99596	6.80709
6.11833	7.43982	7.87676	7.7339	6.43301	7.03414	6.94524	7.8238	8.50204	9.23978	8.78557	6.89568
6.11863	7.35248	7.7363	8.05578	6.53404	7.09177	7.1162	7.73265	8.70391	9.21534	8.57519	6.98428
6.11894	7.43839	7.59585	8.37767	6.63507	7.04826	7.28717	7.86146	8.90578	9.15448	8.27124	7.07288
6.11924	7.69756	7.55635	8.69955	6.7361	7.00475	7.45813	7.99027	9.10766	9.15838	7.96729	7.16148
6.11955	7.998	7.59033	8.69524	6.8551	7.0923	7.48077	8.0124	9.29752	9.25525	7.76098	7.16787
6.11985	8.19449	7.62431	8.69092	6.9741	7.17985	7.5034	8.03452	9.48739	9.35212	7.72875	7.06815
6.12016	8.25239	7.72138	8.47948	7.0931	7.26741	7.52604	8.05665	9.52129	9.44629	7.80749	6.96843
6.12047	8.31028	7.71751	8.26803	7.2121	7.35496	7.54867	8.07877	9.4467	9.54046	7.88623	6.97482
6.12077	8.392	7.59585	8.1731	7.17375	7.48072	7.48324	8.05966	9.35629	9.51185	7.87794	7.13816
6.12108	8.47372	7.47419	8.07817	7.13539	7.60649	7.41782	8.04054	9.26588	9.37531	7.86964	7.30151
6.12138	8.34754	7.35253	7.98323	7.09704	7.73225	7.35239	8.02142	9.17547	9.29948	7.86135	7.53117
6.12169	8.22136	7.23087	7.8883	7.05868	7.85801	7.28696	8.0023	9.08505	9.22365	7.85305	7.65472
6.12199	8.01072	7.19019	7.90772	7.06109	7.88994	7.13787	8.20658	9.05906	9.24226	7.85618	7.68101
6.1223	7.80008	7.25046	7.92714	7.06351	7.92186	6.98879	8.41087	9.14156	9.26088	7.85931	7.70729
6.1226	7.58944	7.4222	7.94655	6.92859	7.95378	6.8397	8.60141	9.15625	9.27949	7.86243	7.78
6.12291	7.37881	7.59394	7.96597	6.79368	7.98571	6.69061	8.79194	9.17095	9.29811	7.86556	7.7466
6.12322	7.35874	7.75096	7.93361	6.65876	8.01763	6.73746	8.95498	9.05454	9.31672	7.74684	7.6093
6.12352	7.33867	7.90798	7.90125	6.52385	8.04955	6.78431	8.89806	8.82964	9.33534	7.62811	7.36589
6.12383	7.31861	8.05869	7.86888	6.58062	8.08148	6.72549	8.7449	8.66577	9.35395	7.50939	7.11585
6.12413	7.29854	8.2094	7.83652	6.86628	8.1134	6.66667	8.59174	8.5019	9.37257	7.39066	6.97192
6.12444	7.2445	8.28262	7.92151	7.16735	8.07119	6.62439	8.37929	8.39934	9.42	7.53938	6.97618
6.12474	7.19047	8.25488	8.00649	7.46843	8.02897	6.58211	8.16685	8.29677	9.46743	7.68809	6.98045
6.12505	7.34433	8.11567	8.09148	7.55493	7.98676	6.75119	7.9544	8.19421	9.51486	7.8368	6.99135
6.12535	7.49818	7.97647	8.17647	7.64143	7.94455	6.92026	7.74195	8.09165	9.5623	7.98551	7.00224
6.12566	7.60873	7.75103	8.20105	7.7451	7.94729	7.08933	7.68073	8.02978	9.57735	7.94274	7.01314
6.12597	7.71928	7.52559	8.22563	7.84877	7.95002	7.25841	7.61951	7.9679	9.5924	7.89997	7.02404
6.12627	7.82983	7.30646	8.04307	7.81511	7.95276	7.21613	7.55829	8.12301	9.60745	7.8572	7.03494
6.12658	7.94037	7.08733	7.86052	7.78145	7.9555	7.17385	7.49707	8.27813	9.62251	7.81443	7.04583
6.12688	7.95888	6.97861	7.68983	7.73992	7.99027	7.169	7.54583	8.31005	9.63149	7.81082	7.21921
6.12719	7.97739	6.97086	7.51915	7.69839	8.02504	7.16415	7.59459	8.34198	9.64047	7.80722	7.39259
6.12749	7.788	7.07457	7.55559	7.79419	8.05981	7.26498	7.64336	8.37391	9.64945	7.80362	7.55492
6.1278	7.59861	7.17829	7.59204	7.88999	8.09458	7.3658	7.69212	8.40583	9.65843	7.80001	7.71724
6.1281	7.43954	7.31145	7.53786	7.88279	8.13834	7.44021	7.86461	8.39708	9.57027	7.79641	7.80441
6.12841	7.28047	7.44461	7.48368	7.87559	8.18209	7.51462	8.0371	8.38832	9.48211	7.7928	7.71472
6.12872	7.1214	7.57777	7.42951	7.73106	8.04604	7.58902	7.98963	8.37956	9.39394	7.7892	7.51892
6.12902	6.96233	7.71093	7.37533	7.58654	7.90999	7.66343	7.94215	8.3708	9.30578	7.7856	7.32313
6.12933	7.00588	7.83943	7.47893	7.38122	7.88084	7.7055	7.79601	8.3595	9.26387	7.86345	7.30598
6.12963	7.04943	7.96792	7.58253	7.17589	7.85169	7.74757	7.64987	8.3482	9.22196	7.94131	7.39494
6.12994	7.09298	8.09642	7.57609	7.03065	7.93043	7.68396	7.50373	8.27587	9.18005	8.01917	7.52369
6.13024	7.13653	8.22491	7.39704	7.02274	8.00917	7.62036	7.35759	8.31203	9.13814	8.09703	7.65244
6.13055	7.1281	8.16832	7.17053	7.0463	7.84516	7.6228	7.33288	8.34142	9.09624	8.26192	7.82099
6.13085	7.11968	8.11173	6.94402	7.06986	7.68115	7.62524	7.30818	8.3708	9.05433	8.42682	7.88342
6.13116	7.11125	8.05514	6.81675	7.102	7.51714	7.73336	7.35909	8.40696	9.01242	8.59171	7.89943
6.13147	7.10283	7.99855	6.8621	7.13414	7.35313	7.84148	7.30002	8.44313	8.97051	8.75661	7.91544
6.13177	7.22109	7.91672	7.05523	7.2142	7.40715	7.93309	7.24324	8.30412	9.05205	8.86493	7.90934
6.13208	7.33935	7.83489	7.24837	7.29427	7.46116	8.02469	7.40642	8.16511	9.13359	8.97325	7.90324
6.13238	7.45761	7.75937	7.4523	7.37433	7.51517	7.76405	7.65897	8.03288	9.21513	9.07069	7.75125
6.13269	7.57588	7.68385	7.65622	7.4544	7.56919	7.5034	7.91151	7.90066	9.29667	9.16813	7.49314
6.13299	7.74611	7.77028	7.79974	7.42574	7.45463	7.27798	8.18238	7.97864	9.37147	9.33955	7.23503
6.1333	7.91635	7.95767	7.94325	7.39709	7.34007	7.05256	8.45326	8.16511	9.44627	9.3369	7.08303
6.1336	8.08658	8.08827	8.08676	7.2311	7.47725	6.93282	8.72413	8.29056	9.51702	9.0949	7.01725
6.13391	8.25682	8.21886	8.23028	7.06512	7.61442	6.81307	8.99501	8.41601	9.58776	8.85289	7.05758
6.13422	8.31198	8.29096	8.19404	6.92645	7.73046	6.63444	8.92809	8.58214	9.62712	8.7936	7.11827
6.13452	8.36713	8.36307	8.1578	6.78778	7.84649	6.4558	8.86118	8.74827	9.60172	8.90838	7.17896
6.13483	8.42229	8.42886	8.25964	6.78644	7.96253	6.38284	8.79427	8.9144	9.50886	9.02969	7.24628
6.13513	8.47744	8.49465	8.46505	6.78509	8.07856	6.486	8.72736	9.08053	9.41599	9.151	7.3136
6.13544	8.36801	8.39849	8.6683	6.70078	8.05749	6.62219	8.48172	9.06132	9.32718	9.11564	7.52019
6.13574	8.25858	8.20138	8.69895	6.61647	8.03642	6.6527	8.23609	9.04211	9.30313	9.08028	7.72678
6.13605	7.94125	8.06105	8.59151	6.66949	8.01535	6.54231	8.21042	9.0229	9.38971	9.04492	7.78746
6.13635	7.62392	7.92073	8.31146	6.72251	7.99428	6.43193	8.18475	9.00368	9.47629	9.00956	7.74204
6.13666	7.34449	7.69102	8.01523	6.77052	7.86981	6.4041	8.10638	8.937	9.54465	8.85126	7.64909
6.13697	7.06506	7.46131	7.82256	6.81853	7.74535	6.37627	8.02801	8.87033	9.54826	8.69296	7.66225
6.13727	6.89608	7.23159	7.76798	6.86654	7.62088	6.55979	7.94964	8.95961	9.48036	8.53466	7.81026
6.13758	6.90034	7.00188	7.7134	6.91456	7.49642	6.74331	7.87127	9.15738	9.41245	8.37636	7.95827
6.13788	6.97174	6.88995	7.68255	6.87674	7.45287	6.8828	7.80665	9.3416	9.36344	8.47918	8.04659
6.13819	7.04314	6.77802	7.65171	6.83892	7.40932	7.02229	7.74202	9.52581	9.31443	8.58199	7.95806
6.13849	7.12536	6.66609	7.62086	6.8011	7.36578	7.16178	7.6774	9.56085	9.26946	8.6848	7.76342
6.1388	7.20759	6.55416	7.59001	6.76328	7.32223	7.30127	7.61278	9.48739	9.22449	8.78761	7.56878
6.1391	7.17348	6.46319	7.66084	6.70686	7.26548	7.33756	7.70153	9.41732	9.21908	8.85357	7.35494
6.13941	7.13937	6.37223	7.73167	6.65045	7.20872	7.37385	7.79029	9.34725	9.27842	8.91953	7.24721
6.13972	7.10526	6.22447	7.8025	6.65411	7.15197	7.41014	7.87904	9.2704	9.40927	8.98549	7.1859
6.14002	7.07116	6.17768	7.87333	6.79511	7.09522	7.44644	7.96779	9.19355	9.54012	9.05145	7.12459
6.14033	6.98507	6.29283	7.75429	7.06771	7.33515	7.60602	7.92823	9.10992	9.61431	9.03037	7.08538
6.14063	6.89899	6.40798	7.63525	7.34031	7.57509	7.76559	7.88867	9.02629	9.68849	9.00929	7.04618
6.14094	6.81291	6.52944	7.51622	7.56142	7.81503	7.92517	7.84911	8.88163	9.76267	8.98821	7.01361
6.14124	6.72683	6.6509	7.39718	7.64519	8.05496	8.08475	7.80955	8.84546	9.83686	8.96713	6.98104
6.14155	6.8573	6.6998	7.38494	7.66245	7.9909	7.96583	7.84789	8.82173	9.9812	8.90797	6.98494
6.14186	6.98778	6.7487	7.3727	7.6797	7.92685	7.84692	7.88623	8.798	10.1255	8.84881	7.09495
6.14216	7.11826	6.7976	7.36047	7.68837	7.86279	7.78083	7.92458	8.84207	10.2996	8.78965	7.14528
6.14247	7.24873	6.84651	7.34823	7.69705	7.79873	7.60908	7.96292	8.77765	10.4088	8.7305	7.1956
6.14277	7.09768	6.78814	7.49134	7.52547	7.79761	7.37347	7.93252	8.53919	10.367	8.54949	7.36973
6.14308	6.94663	6.72978	7.63445	7.3539	7.79648	7.0322	7.90213	8.30073	10.2172	8.36847	7.54385
6.14338	6.80208	6.67141	7.77755	7.18233	7.79536	6.64469	7.87861	8.05549	10.1241	8.18746	7.77765
6.14369	6.65753	6.61305	7.92066	7.01076	7.79423	6.4333	7.85509	7.81025	10.031	8.00645	7.90535
6.14399	6.62152	6.56438	7.92629	7.04469	7.84101	6.47379	7.77622	7.77616	9.9804	8.04511	7.90875
6.1443	6.68947	6.51571	7.93192	7.07862	7.88779	6.51428	7.80733	7.74208	9.92983	8.08377	7.91216
6.14461	6.90034	6.57851	7.93755	7.11255	7.93457	6.56577	8.06986	7.708	9.84282	8.12242	7.90893
6.14491	7.11122	6.74226	7.94318	7.14648	7.98135	6.61727	8.44237	7.67392	9.82058	8.16108	7.9057
6.14522	7.3091	7.0259	7.86251	7.13749	8.02813	6.54548	8.81489	7.77546	9.8766	8.25196	7.95552
6.14552	7.40303	7.30954	7.78184	7.12851	8.07491	6.47369	9.0041	7.87699	9.93261	8.34284	8.00535
6.14583	7.55544	7.59318	7.70116	7.1281	8.12169	6.4019	8.99855	7.76154	10.0291	8.43372	8.05517
6.14613	7.70784	7.87682	7.62049	7.1277	8.16847	6.3301	8.88302	7.64609	10.0608	8.5246	8.105
6.14644	7.86349	8.17834	7.47617	7.24675	8.07421	6.36509	8.84196	7.56002	10.0042	8.48275	7.99124
6.14674	8.01915	8.37891	7.33184	7.50312	7.97995	6.40007	8.80089	7.47396	9.94754	8.44089	7.87748
6.14705	8.02537	8.45748	7.19399	7.90255	7.88569	6.43506	8.96146	7.60488	9.89089	8.39904	7.76372
6.14736	7.92765	8.4351	7.05614	8.30197	7.79142	6.47004	9.12203	7.7358	9.83424	8.35719	7.64996
6.14766	7.81477	8.35383	7.106	8.49684	7.77808	6.38174	9.16116	7.95261	9.8599	8.36103	7.54283
6.14797	7.70189	8.27256	7.25943	8.55437	7.76473	6.29343	9.01699	8.16942	9.95032	8.36487	7.4357
6.14827	7.58251	8.28594	7.3546	8.49889	7.75139	6.20513	8.75596	8.38623	10.065	8.36871	7.32857
6.14858	7.46313	8.29931	7.44977	8.37475	7.73804	6.11683	8.49493	8.60304	10.1797	8.37255	7.22144
6.14888	7.40716	8.28521	7.5769	8.2009	7.55163	6.24125	8.47062	8.80248	10.229	8.44956	7.13656
6.14919	7.35119	8.27111	7.70403	8.02705	7.36521	6.36567	8.44631	9.00192	10.2135	8.52657	7.05167
6.14949	7.29523	8.25702	7.68228	7.77166	7.1788	6.4901	8.422	8.98436	10.1265	8.49913	7.0729
6.1498	7.23926	8.24292	7.55697	7.65359	6.99239	6.61452	8.39769	8.96681	10.0395	8.47169	7.09412
6.15011	7.14431	8.24985	7.41656	7.66142	6.92285	6.5452	8.3688	8.87241	9.98082	8.43773	7.13524
6.15041	7.04936	8.25679	7.27615	7.66924	6.85331	6.47589	8.33991	8.77801	9.92215	8.40377	7.17636
6.15072	6.96091	8.16277	7.12927	7.68565	6.78378	6.40657	8.09105	8.6836	9.86753	8.47425	7.01632
6.15102	6.87246	7.96779	6.98238	7.70205	6.71424	6.33726	7.8422	8.5892	9.81291	8.54473	6.85627
6.15133	6.73528	7.84748	6.81716	7.59901	6.75147	6.37252	7.67354	8.57165	9.83857	8.50206	6.86202
6.15163	6.70206	7.89543	6.65193	7.49597	6.78869	6.40778	7.50488	8.5541	9.92898	8.45939	7.04463
6.15194	6.7208	8.06115	6.43493	7.39293	6.82592	6.44304	7.55618	8.53654	9.98297	8.31227	7.39966
6.15224	6.9128	8.12593	6.32148	7.28989	6.86315	6.4783	7.60748	8.51899	10.037	8.16516	7.64857
6.15255	7.26721	8.02454	6.29003	7.24407	6.75877	6.60162	7.66337	8.50144	9.99786	7.97018	7.64769
6.15286	7.62162	7.82221	6.36214	7.19824	6.6544	6.72494	7.71925	8.48388	9.95875	7.77519	7.64681
6.15316	7.83744	7.67035	6.5896	7.15242	6.55002	6.84826	7.77514	8.46633	9.91965	7.58674	7.6393
6.15347	7.94931	7.51849	6.81706	7.1066	6.44565	6.97159	7.83103	8.44878	9.88054	7.57235	7.63179
6.15377	8.02195	7.47744	7.07678	7.27764	6.61524	7.03681	7.75606	8.46012	9.83939	7.80997	7.71686
6.15408	8.0946	7.4364	7.3365	7.44867	6.78483	7.10203	7.68109	8.47145	9.79824	8.04759	7.80194
6.15438	8.15426	7.33856	7.38909	7.61971	6.84653	7.16725	7.82609	8.48279	9.75709	8.18512	7.99312
6.15469	8.21391	7.34168	7.44168	7.79074	6.90824	7.23247	7.97108	8.49413	9.71594	8.14857	8.18431
6.15499	8.12848	7.4731	7.46838	7.89025	6.85531	7.38576	8.12983	8.58231	9.79352	8.03804	8.39096
6.1553	7.93909	7.60452	7.49508	7.98976	6.80239	7.53904	8.28857	8.6705	9.87109	7.92751	8.59762
6.15561	7.80817	7.74225	7.52178	8.02919	7.0012	7.69232	8.22735	8.75869	9.94463	7.8061	8.45058
6.15591	7.67725	7.87998	7.54848	7.93129	7.20001	7.84561	8.16613	8.84687	10.0182	7.68469	8.30354
6.15622	7.59831	7.8484	7.58381	7.83983	7.4685	7.91853	8.04648	9.11363	10.1005	7.69275	8.19519
6.15652	7.51937	7.81682	7.61914	7.74837	7.73699	7.99146	7.92683	9.38038	10.118	7.7008	8.08683
6.15683	7.44692	7.77893	7.65447	7.7084	7.89759	8.05118	8.02715	9.53185	10.1679	7.70886	7.97848
6.15713	7.37448	7.74103	7.6898	7.80576	8.05819	8.1109	8.12746	9.5025	10.2178	7.71692	7.87012
6.15744	7.33018	7.58116	7.71866	7.96178	8.02774	8.03192	8.18195	9.36692	10.2246	7.7772	7.69545
6.15774	7.38984	7.32032	7.74752	8.11779	7.9973	7.74158	8.23644	9.23134	10.1666	7.83748	7.52077
6.15805	7.39102	7.0658	7.83463	8.1794	7.78703	7.51069	8.29093	9.08445	10.149	7.89776	7.55832
6.15836	7.39221	6.91223	7.81818	8.17233	7.57677	7.38548	8.34542	8.93757	10.1315	7.95804	7.59587
6.15866	7.43027	6.92863	7.79458	8.13174	7.38337	7.29522	8.43328	8.88166	10.1629	8.0394	7.6913
6.15897	7.46834	7.04598	7.77098	8.02249	7.18997	7.20495	8.52114	8.82576	10.259	8.12076	7.78674
6.15927	7.50641	7.11286	7.73444	7.8789	7.0078	7.12129	8.60899	8.98684	10.3551	8.20212	7.66996
6.15958	7.54447	7.17974	7.69789	7.87264	6.82564	7.03763	8.69685	9.14792	10.3865	8.28348	7.55317
6.15988	7.58254	7.22979	7.6333	7.97653	6.67944	7.2754	8.78471	9.1327	10.3922	8.2778	7.56682
6.16019	7.62061	7.27984	7.46514	8.21775	6.71305	7.51317	8.87257	9.11748	10.398	8.27212	7.58046
6.16049	7.65868	7.28572	7.35524	8.46326	6.89725	7.75094	8.96042	9.10225	10.4037	8.26644	7.79527
6.1608	7.69674	7.19065	7.24534	8.57145	7.08145	7.98871	9.04828	9.08703	10.4094	8.26077	8.01008
6.16111	7.71965	7.01039	7.0966	8.46863	7.29712	8.04705	9.07885	9.03226	10.3605	8.33233	8.12762
6.16141	7.74256	6.83014	6.94786	8.29715	7.51279	8.10539	9.10943	8.97748	10.3764	8.4039	8.06832
6.16172	7.82394	6.75505	6.74087	8.1557	7.62057	7.95238	9.14	8.9227	10.4705	8.47547	8.00238
6.16202	7.80137	6.78091	6.63744	8.01426	7.72835	7.79937	9.17058	8.86792	10.6293	8.54704	7.93644
6.16233	7.83727	6.8909	6.60952	7.90286	7.73274	7.58252	9.17366	8.89	10.7815	8.56638	7.9324
6.16263	7.87317	7.0009	6.58161	7.79146	7.73713	7.36567	9.17674	8.91207	10.9336	8.58573	7.92836
6.16294	7.90258	7.11089	6.56017	7.68435	7.92133	7.25449	8.95985	8.93414	11.0182	8.60507	7.92432
6.16325	7.93198	7.22088	6.53873	7.57724	8.10553	7.14331	8.74296	8.95622	11.0381	8.62442	7.92027
6.16355	7.89984	7.21151	6.43388	7.57518	8.23555	7.1989	8.3982	9.21096	10.982	8.66132	7.86404
6.16386	7.86769	7.10119	6.32904	7.64179	8.36556	7.25449	8.05343	9.4657	10.9259	8.69823	7.80781
6.16416	7.83554	6.88571	6.37306	7.74702	8.24383	7.31008	7.92862	9.50346	10.8616	8.73514	7.75158
6.16447	7.8034	6.67023	6.52066	7.71493	8.12211	7.36567	7.80382	9.54121	10.7974	8.77204	7.69534
6.16477	7.76476	6.58094	6.63589	7.50688	7.90598	7.37502	7.70651	9.35746	10.7736	8.6871	7.83364
6.16508	7.72611	6.59261	6.75111	7.29883	7.68986	7.38438	7.6092	9.1737	10.6851	8.60215	7.97195
6.16538	7.74594	6.55379	6.86634	7.21952	7.72547	7.39374	7.51189	8.98994	10.5318	8.5172	8.11025
6.16569	7.66182	6.51498	6.98157	7.14022	7.76108	7.40309	7.41458	8.80619	10.3786	8.43226	8.24855
6.166	7.54738	6.49668	7.02884	7.17035	7.9102	7.3365	7.5613	8.79422	10.2887	8.45012	8.25864
6.1663	7.43295	6.57933	6.97254	7.20048	8.05932	7.2699	7.70801	8.78224	10.3068	8.46799	8.26872
6.16661	7.31201	6.77345	6.77815	7.09328	8.10055	7.2033	7.85473	8.77027	10.3289	8.48586	8.27881
6.16691	7.19108	6.96757	6.58377	6.98608	8.14178	7.1367	8.00144	8.7583	10.351	8.50372	8.2889
6.16722	7.11562	7.04812	6.60082	6.83025	7.96274	7.08552	7.98318	8.73277	10.2935	8.5477	8.25256
6.16752	7.04016	7.12867	6.79049	6.67441	7.7837	7.03433	7.96492	8.70723	10.236	8.59168	8.21622
6.16783	7.11413	7.20921	7.08372	6.6559	7.60466	7.08882	7.94667	8.6817	10.2433	8.63566	8.17988
6.16813	7.29205	7.28976	7.37695	6.63739	7.42562	7.14331	7.92841	8.65616	10.2506	8.67963	8.14355
6.16844	7.43687	7.46522	7.59386	6.69005	7.49958	7.14675	7.92189	8.92051	10.3076	8.72565	8.15861
6.16875	7.5817	7.64067	7.7072	6.74271	7.57354	7.15019	7.91538	9.18486	10.3646	8.77167	8.17367
6.16905	7.73302	7.81613	7.67166	6.79538	7.64751	6.95549	7.90886	9.23222	10.3501	8.81769	8.29484
6.16936	7.88434	7.99158	7.63613	6.84804	7.72147	6.76079	7.90234	9.27958	10.2709	8.8637	8.41601
6.16966	7.93388	7.98195	7.49919	6.93789	7.8224	6.64094	7.94165	9.30886	10.1849	9.0294	8.53718
6.16997	7.98341	7.97232	7.36225	7.02775	7.92333	6.73244	7.98096	9.33814	10.0989	9.19509	8.65835
6.17027	7.88353	7.9627	7.22531	6.98027	8.02427	6.91641	7.81177	9.36063	10.1168	9.45435	8.5673
6.17058	7.67969	7.95307	7.08837	6.93279	8.1252	7.10038	7.64257	9.38313	10.1347	9.71361	8.47625
6.17088	7.54299	7.91031	7.13591	6.81022	7.92776	7.29425	7.55929	9.34347	10.1789	9.84666	8.30782
6.17119	7.40628	7.86756	7.18344	6.68764	7.73032	7.48813	7.65932	9.19531	10.2231	9.80564	8.1394
6.1715	7.26308	7.8248	7.16625	6.70239	7.53288	7.57633	7.87621	8.95901	10.3712	9.65365	7.86487
6.1718	7.11988	7.78205	7.25262	6.71714	7.33543	7.66453	8.09309	8.61421	10.5193	9.50166	7.59034
6.17211	6.97668	7.69302	7.37567	6.77195	7.39872	7.56119	8.09231	8.27392	10.6499	9.37795	7.36886
6.17241	6.83348	7.604	7.39515	6.82676	7.462	7.45786	8.09152	8.04214	10.7156	9.25425	7.14738
6.17272	6.69678	7.42453	7.33697	6.88156	7.52529	7.35452	8.09073	7.86912	10.8179	9.23499	6.92591
6.17302	6.56007	7.24507	7.17522	6.93637	7.58857	7.25118	8.08994	7.87692	10.9201	9.21573	6.70443
6.17333	6.37475	7.14069	6.98922	6.93373	7.59591	7.38851	7.90191	8.07855	10.9428	9.11821	6.68985
6.17363	6.29337	7.20458	6.9068	6.9311	7.60325	7.52583	7.71388	8.461	10.9655	9.02069	6.67528
6.17394	6.30294	7.34628	6.96677	6.92846	7.61059	7.66315	7.53731	8.84797	10.9882	8.92318	6.71376
6.17425	6.41647	7.58895	7.02675	6.92582	7.61793	7.80048	7.36074	9.05412	11.0109	8.82566	6.85835
6.17455	6.62095	7.78533	7.15361	7.03476	7.73091	7.78369	7.26894	8.95964	11.0012	8.82171	7.1621
6.17486	6.82543	7.88077	7.28047	7.14371	7.84389	7.7669	7.36045	8.75667	10.9916	8.81775	7.57196
6.17516	7.0364	7.86053	7.40085	7.25265	7.87821	7.85579	7.56882	8.60343	10.9819	8.8138	7.81603
6.17547	7.24738	7.73933	7.52124	7.36159	7.73271	7.94468	7.77718	8.45019	10.9722	8.80985	7.88325
6.17577	7.37877	7.58763	7.51109	7.3611	7.39672	7.9345	7.8412	8.36024	10.976	8.64977	7.83219
6.17608	7.51016	7.43594	7.39738	7.36061	7.06073	7.92431	7.90521	8.27029	10.9798	8.4897	7.78114
6.17638	7.64155	7.3221	7.34192	7.45024	6.87084	7.80846	7.96922	8.18033	10.9837	8.32962	7.71904
6.17669	7.77294	7.30922	7.28647	7.60853	6.86076	7.6926	8.03323	8.09038	10.9875	8.16955	7.65693
6.177	7.86536	7.28582	7.31084	7.71676	6.94958	7.5239	8.04226	8.09988	11.0453	8.06169	7.45777
6.1773	7.95777	7.26242	7.33521	7.68766	7.14628	7.35521	8.05128	8.10938	11.103	7.95384	7.25861
6.17761	8.04368	7.25164	7.35959	7.60277	7.39468	7.39786	8.0603	8.33587	11.1568	7.84599	7.05944
6.17791	8.12959	7.24086	7.38396	7.51787	7.64308	7.44052	8.06932	8.56236	11.2105	7.73813	6.86028
6.17822	8.25043	7.2849	7.33781	7.45332	7.83318	7.56697	8.05328	8.73743	11.1668	7.93355	6.83161
6.17852	8.26731	7.42989	7.29166	7.38877	7.9154	7.69342	8.03724	8.91249	11.0583	8.12897	6.80294
6.17883	8.19324	7.56857	7.25198	7.18689	7.84702	7.81988	7.80124	8.87057	10.9862	8.32439	6.77427
6.17913	8.01522	7.6063	7.2123	6.98501	7.59883	7.94633	7.56524	8.82865	10.9141	8.5198	6.7456
6.17944	7.82854	7.58513	7.14026	6.90901	7.2967	7.9627	7.46671	8.737	10.896	8.61295	6.71694
6.17975	7.64186	7.46301	7.17178	6.83302	7.17438	7.97908	7.36819	8.64536	10.8779	8.7061	6.68827
6.18005	7.44868	7.33459	7.34138	6.75702	7.36223	7.99545	7.28112	8.55371	10.8234	8.59036	6.6596
6.18036	7.2555	7.30711	7.51099	6.68102	7.7299	8.01183	7.19405	8.46206	10.8336	8.47462	6.63093
6.18066	7.08236	7.36061	7.58459	6.57856	8.02845	7.87189	7.27882	8.17489	10.8856	8.39043	6.75921
6.18097	6.90921	7.41411	7.48557	6.4761	8.07526	7.73195	7.54691	7.88773	10.9377	8.30624	6.8875
6.18127	6.84651	7.47393	7.28731	6.38223	7.87933	7.59201	7.93184	7.81756	11.0302	8.32649	7.01578
6.18158	6.95706	7.53374	7.08905	6.28835	7.6834	7.45208	8.31678	7.74738	11.058	8.34675	7.14407
6.18188	7.16072	7.6314	6.91668	6.16014	7.61333	7.27912	8.44739	7.75406	11.1222	8.2952	7.20825
6.18219	7.36439	7.72907	6.91691	6.16926	7.54327	7.10616	8.57799	7.76073	11.1863	8.24365	7.27242
6.1825	7.63736	7.82674	7.02718	6.33001	7.79687	7.02566	8.70859	7.76741	11.2465	8.1921	7.13101
6.1828	7.80638	7.92441	7.13746	6.49077	8.05047	7.15652	8.8392	7.77408	11.3066	8.14054	6.9896
6.18311	7.85997	7.97601	7.19575	6.52237	8.37806	7.45252	8.94259	7.83295	11.3808	8.07611	6.86491
6.18341	7.91357	8.0276	7.25403	6.55398	8.70566	7.74853	9.04599	7.89183	11.455	8.01167	6.84633
6.18372	7.7766	7.87729	7.30585	6.58558	8.91862	7.93006	8.92942	7.9507	11.5291	7.94724	6.94491
6.18402	7.53568	7.72697	7.35767	6.61719	8.95177	7.90023	8.81285	8.00957	11.6033	7.8828	7.04349
[truncated: 9,215 more rows]

## Sheet: Figure 2b
0	100	0	0
0.1	96.1539	1.92308	1.92308
[truncated: 9 more rows]

## Sheet: Figure 3b
2θ	fresh	aged	target
[truncated: 4,501 more rows]

[truncated: 11 more sheets: Figure 3c, Figure 3d, Figure 3e, Figure 3f, Figure 3g, Figure 4b, Figure 4c, Figure 4d, Figure 4e, Figure 4f, Figure 4g]
